# Supplementary material for: Utilizing the Banana S-Adenosyl-L-Homocysteine Hydrolase Allergen to Identify Cross-Reactive IgE in Ryegrass-, Latex-, and Kiwifruit-Allergic Individuals
Source: Int J Mol Sci. 2024 May 26;25(11):5800. doi: 10.3390/ijms25115800 (PMC11171677; doi:10.3390/ijms25115800)
Supplement: Supplementary file 1 [file ijms-25-05800-s001.zip › Supplementary Table S1.xlsx]

## Sheet: in
prot_hit_num	prot_family_member	prot_acc	prot_desc	prot_score	prot_mass	prot_matches	prot_matches_sig	prot_sequences	prot_sequences_sig	pep_query	pep_index	pep_rank	pep_isbold	pep_isunique	pep_exp_mz	pep_exp_mr	pep_exp_z	pep_calc_mr	pep_delta	pep_miss	pep_score	pep_expect	pep_res_before	pep_seq	pep_res_after
1	1	2::XP_009415939	S-adenosylhomocysteinase (SAHH)	66814	54774	1490	1490	67	67	27	3160	1	1	1	359.728	717.442	2	717.442	-0.0008	0	42.16	6.1e-05	K	VYVLPK	H
1	1	2::XP_009415939	S-adenosylhomocysteinase (SAHH)	66814	54774	1490	1490	67	67	28	6726	1	1	1	359.728	717.442	2	717.442	-0.0001	0	18.09	0.016	K	VYVLPK	H
1	1	2::XP_009415939	S-adenosylhomocysteinase (SAHH)	66814	54774	1490	1490	67	67	29	2933	1	1	1	359.729	717.443	2	717.442	0.0001	0	39.38	0.00012	K	VYVLPK	H
1	1	2::XP_009415939	S-adenosylhomocysteinase (SAHH)	66814	54774	1490	1490	67	67	30	6771	1	1	1	359.729	717.443	2	717.442	0.0002	0	18.47	0.014	K	VYVLPK	H
1	1	2::XP_009415939	S-adenosylhomocysteinase (SAHH)	66814	54774	1490	1490	67	67	32	6785	1	1	1	359.729	717.443	2	717.442	0.0004	0	23.55	0.0044	K	VYVLPK	H
1	1	2::XP_009415939	S-adenosylhomocysteinase (SAHH)	66814	54774	1490	1490	67	67	33	2587	1	1	1	359.729	717.443	2	717.442	0.0005	0	48.14	1.5e-05	K	VYVLPK	H
1	1	2::XP_009415939	S-adenosylhomocysteinase (SAHH)	66814	54774	1490	1490	67	67	34	2511	1	1	1	359.729	717.443	2	717.442	0.0005	0	48.25	1.5e-05	K	VYVLPK	H
1	1	2::XP_009415939	S-adenosylhomocysteinase (SAHH)	66814	54774	1490	1490	67	67	35	3246	1	1	1	359.729	717.443	2	717.442	0.0005	0	42.24	6e-05	K	VYVLPK	H
1	1	2::XP_009415939	S-adenosylhomocysteinase (SAHH)	66814	54774	1490	1490	67	67	36	2551	1	1	1	359.729	717.443	2	717.442	0.0006	0	40.15	9.7e-05	K	VYVLPK	H
1	1	2::XP_009415939	S-adenosylhomocysteinase (SAHH)	66814	54774	1490	1490	67	67	37	2685	1	1	1	359.729	717.443	2	717.442	0.0006	0	40.08	9.8e-05	K	VYVLPK	H
1	1	2::XP_009415939	S-adenosylhomocysteinase (SAHH)	66814	54774	1490	1490	67	67	38	2784	1	1	1	359.729	717.443	2	717.442	0.0009	0	42.28	5.9e-05	K	VYVLPK	H
1	1	2::XP_009415939	S-adenosylhomocysteinase (SAHH)	66814	54774	1490	1490	67	67	39	2637	1	1	1	359.729	717.443	2	717.442	0.001	0	52.26	5.9e-06	K	VYVLPK	H
1	1	2::XP_009415939	S-adenosylhomocysteinase (SAHH)	66814	54774	1490	1490	67	67	40	2734	1	1	1	359.729	717.443	2	717.442	0.001	0	45.08	3.1e-05	K	VYVLPK	H
1	1	2::XP_009415939	S-adenosylhomocysteinase (SAHH)	66814	54774	1490	1490	67	67	41	2832	1	1	1	359.729	717.444	2	717.442	0.0011	0	45.09	3.1e-05	K	VYVLPK	H
1	1	2::XP_009415939	S-adenosylhomocysteinase (SAHH)	66814	54774	1490	1490	67	67	42	2977	1	1	1	359.729	717.444	2	717.442	0.0011	0	40.03	9.9e-05	K	VYVLPK	H
1	1	2::XP_009415939	S-adenosylhomocysteinase (SAHH)	66814	54774	1490	1490	67	67	43	4464	1	1	1	359.729	717.444	2	717.442	0.0011	0	40.01	0.0001	K	VYVLPK	H
1	1	2::XP_009415939	S-adenosylhomocysteinase (SAHH)	66814	54774	1490	1490	67	67	44	2885	1	1	1	359.729	717.444	2	717.442	0.0013	0	42.37	5.8e-05	K	VYVLPK	H
1	1	2::XP_009415939	S-adenosylhomocysteinase (SAHH)	66814	54774	1490	1490	67	67	45	2468	1	1	1	359.729	717.444	2	717.442	0.0015	0	45.04	3.1e-05	K	VYVLPK	H
1	1	2::XP_009415939	S-adenosylhomocysteinase (SAHH)	66814	54774	1490	1490	67	67	66	969	1	1	1	365.745	729.475	2	729.475	0.0006	1	48.65	1.4e-05	K	LGAKLTK	L
1	1	2::XP_009415939	S-adenosylhomocysteinase (SAHH)	66814	54774	1490	1490	67	67	67	1010	1	1	1	365.745	729.476	2	729.475	0.0008	1	41.44	7.2e-05	K	LGAKLTK	L
1	1	2::XP_009415939	S-adenosylhomocysteinase (SAHH)	66814	54774	1490	1490	67	67	167	2113	1	1	1	404.756	807.497	2	807.497	0.0005	0	36.33	0.00023	K	VAALHLGK	L
1	1	2::XP_009415939	S-adenosylhomocysteinase (SAHH)	66814	54774	1490	1490	67	67	168	1884	1	1	1	404.756	807.497	2	807.497	0.0006	0	34.84	0.00033	K	VAALHLGK	L
1	1	2::XP_009415939	S-adenosylhomocysteinase (SAHH)	66814	54774	1490	1490	67	67	169	1918	1	1	1	404.756	807.497	2	807.497	0.0007	0	36.31	0.00023	K	VAALHLGK	L
1	1	2::XP_009415939	S-adenosylhomocysteinase (SAHH)	66814	54774	1490	1490	67	67	170	1954	1	1	1	404.756	807.497	2	807.497	0.0008	0	38.11	0.00015	K	VAALHLGK	L
1	1	2::XP_009415939	S-adenosylhomocysteinase (SAHH)	66814	54774	1490	1490	67	67	171	5770	1	1	1	404.756	807.498	2	807.497	0.0009	0	19.9	0.01	K	VAALHLGK	L
1	1	2::XP_009415939	S-adenosylhomocysteinase (SAHH)	66814	54774	1490	1490	67	67	172	1990	1	1	1	404.756	807.498	2	807.497	0.0009	0	34.22	0.00038	K	VAALHLGK	L
1	1	2::XP_009415939	S-adenosylhomocysteinase (SAHH)	66814	54774	1490	1490	67	67	173	2074	1	1	1	404.756	807.498	2	807.497	0.0009	0	38.26	0.00015	K	VAALHLGK	L
1	1	2::XP_009415939	S-adenosylhomocysteinase (SAHH)	66814	54774	1490	1490	67	67	174	2026	1	1	1	404.756	807.498	2	807.497	0.001	0	38.97	0.00013	K	VAALHLGK	L
1	1	2::XP_009415939	S-adenosylhomocysteinase (SAHH)	66814	54774	1490	1490	67	67	175	6352	1	1	1	404.756	807.498	2	807.497	0.0013	0	23.08	0.0049	K	VAALHLGK	L
1	1	2::XP_009415939	S-adenosylhomocysteinase (SAHH)	66814	54774	1490	1490	67	67	176	6487	1	1	1	404.756	807.498	2	807.497	0.0015	0	23.28	0.0047	K	VAALHLGK	L
1	1	2::XP_009415939	S-adenosylhomocysteinase (SAHH)	66814	54774	1490	1490	67	67	177	6237	1	1	1	404.756	807.498	2	807.497	0.0015	0	23.16	0.0048	K	VAALHLGK	L
1	1	2::XP_009415939	S-adenosylhomocysteinase (SAHH)	66814	54774	1490	1490	67	67	178	6558	1	1	1	404.756	807.498	2	807.497	0.0015	0	21.3	0.0074	K	VAALHLGK	L
1	1	2::XP_009415939	S-adenosylhomocysteinase (SAHH)	66814	54774	1490	1490	67	67	179	6619	1	1	1	404.756	807.498	2	807.497	0.0015	0	26.13	0.0024	K	VAALHLGK	L
1	1	2::XP_009415939	S-adenosylhomocysteinase (SAHH)	66814	54774	1490	1490	67	67	180	6591	1	1	1	404.757	807.498	2	807.497	0.0017	0	22.79	0.0053	K	VAALHLGK	L
1	1	2::XP_009415939	S-adenosylhomocysteinase (SAHH)	66814	54774	1490	1490	67	67	181	6524	1	1	1	404.757	807.498	2	807.497	0.0017	0	21.91	0.0064	K	VAALHLGK	L
1	1	2::XP_009415939	S-adenosylhomocysteinase (SAHH)	66814	54774	1490	1490	67	67	183	2264	1	1	1	404.757	807.498	2	807.497	0.0018	0	34.66	0.00034	K	VAALHLGK	L
1	1	2::XP_009415939	S-adenosylhomocysteinase (SAHH)	66814	54774	1490	1490	67	67	184	6292	1	1	1	404.757	807.499	2	807.497	0.002	0	23.18	0.0048	K	VAALHLGK	L
1	1	2::XP_009415939	S-adenosylhomocysteinase (SAHH)	66814	54774	1490	1490	67	67	185	6262	1	1	1	404.757	807.499	2	807.497	0.0021	0	25.7	0.0027	K	VAALHLGK	L
1	1	2::XP_009415939	S-adenosylhomocysteinase (SAHH)	66814	54774	1490	1490	67	67	186	6330	1	1	1	404.757	807.499	2	807.497	0.0023	0	22.18	0.0061	K	VAALHLGK	L
1	1	2::XP_009415939	S-adenosylhomocysteinase (SAHH)	66814	54774	1490	1490	67	67	187	6748	1	1	1	404.757	807.499	2	807.497	0.0025	0	20.24	0.0095	K	VAALHLGK	L
1	1	2::XP_009415939	S-adenosylhomocysteinase (SAHH)	66814	54774	1490	1490	67	67	188	6144	1	1	1	404.757	807.499	2	807.497	0.0025	0	13.99	0.04	K	VAALHLGK	L
1	1	2::XP_009415939	S-adenosylhomocysteinase (SAHH)	66814	54774	1490	1490	67	67	189	6646	1	1	1	404.757	807.499	2	807.497	0.0026	0	22.2	0.006	K	VAALHLGK	L
1	1	2::XP_009415939	S-adenosylhomocysteinase (SAHH)	66814	54774	1490	1490	67	67	214	54	1	1	1	413.72	825.426	2	825.423	0.003	1	42.6	5.5e-05	K	TTGKYEK	K
1	1	2::XP_009415939	S-adenosylhomocysteinase (SAHH)	66814	54774	1490	1490	67	67	215	75	1	1	1	413.721	825.427	2	825.423	0.0033	1	28.07	0.0016	K	TTGKYEK	K
1	1	2::XP_009415939	S-adenosylhomocysteinase (SAHH)	66814	54774	1490	1490	67	67	254	1837	1	1	1	423.776	845.538	2	845.538	0.0005	1	40.64	8.6e-05	K	KVYVLPK	H
1	1	2::XP_009415939	S-adenosylhomocysteinase (SAHH)	66814	54774	1490	1490	67	67	255	1802	1	1	1	423.776	845.538	2	845.538	0.0006	1	37.17	0.00019	K	KVYVLPK	H
1	1	2::XP_009415939	S-adenosylhomocysteinase (SAHH)	66814	54774	1490	1490	67	67	256	1872	1	1	1	423.776	845.538	2	845.538	0.001	1	40.07	9.8e-05	K	KVYVLPK	H
1	1	2::XP_009415939	S-adenosylhomocysteinase (SAHH)	66814	54774	1490	1490	67	67	257	1973	1	1	1	423.777	845.539	2	845.538	0.0013	1	31.65	0.00068	K	KVYVLPK	H
1	1	2::XP_009415939	S-adenosylhomocysteinase (SAHH)	66814	54774	1490	1490	67	67	258	2019	1	1	1	423.777	845.539	2	845.538	0.0015	1	40.34	9.2e-05	K	KVYVLPK	H
1	1	2::XP_009415939	S-adenosylhomocysteinase (SAHH)	66814	54774	1490	1490	67	67	259	1922	1	1	1	423.777	845.539	2	845.538	0.0017	1	33.38	0.00046	K	KVYVLPK	H
1	1	2::XP_009415939	S-adenosylhomocysteinase (SAHH)	66814	54774	1490	1490	67	67	316	1337	1	1	1	436.248	870.481	2	870.481	0.0004	1	26.23	0.0024	R	DGLKVDPK	K
1	1	2::XP_009415939	S-adenosylhomocysteinase (SAHH)	66814	54774	1490	1490	67	67	317	1464	1	1	1	436.248	870.482	2	870.481	0.001	1	24.26	0.0037	R	DGLKVDPK	K
1	1	2::XP_009415939	S-adenosylhomocysteinase (SAHH)	66814	54774	1490	1490	67	67	318	1370	1	1	1	436.248	870.482	2	870.481	0.0011	1	21.46	0.0071	R	DGLKVDPK	K
1	1	2::XP_009415939	S-adenosylhomocysteinase (SAHH)	66814	54774	1490	1490	67	67	319	1401	1	1	1	436.248	870.482	2	870.481	0.0012	1	33.17	0.00048	R	DGLKVDPK	K
1	1	2::XP_009415939	S-adenosylhomocysteinase (SAHH)	66814	54774	1490	1490	67	67	320	1295	1	1	1	436.248	870.482	2	870.481	0.0012	1	29.94	0.001	R	DGLKVDPK	K
1	1	2::XP_009415939	S-adenosylhomocysteinase (SAHH)	66814	54774	1490	1490	67	67	321	1429	1	1	1	436.248	870.482	2	870.481	0.0013	1	29.47	0.0011	R	DGLKVDPK	K
1	1	2::XP_009415939	S-adenosylhomocysteinase (SAHH)	66814	54774	1490	1490	67	67	322	1550	1	1	1	436.249	870.483	2	870.481	0.0016	1	25.81	0.0026	R	DGLKVDPK	K
1	1	2::XP_009415939	S-adenosylhomocysteinase (SAHH)	66814	54774	1490	1490	67	67	323	1634	1	1	1	436.249	870.483	2	870.481	0.0018	1	20.35	0.0092	R	DGLKVDPK	K
1	1	2::XP_009415939	S-adenosylhomocysteinase (SAHH)	66814	54774	1490	1490	67	67	324	1598	1	1	1	436.249	870.483	2	870.481	0.0019	1	31.67	0.00068	R	DGLKVDPK	K
1	1	2::XP_009415939	S-adenosylhomocysteinase (SAHH)	66814	54774	1490	1490	67	67	325	1508	1	1	1	436.249	870.483	2	870.481	0.002	1	29.41	0.0011	R	DGLKVDPK	K
1	1	2::XP_009415939	S-adenosylhomocysteinase (SAHH)	66814	54774	1490	1490	67	67	326	1683	1	1	1	436.249	870.484	2	870.481	0.0025	1	20.59	0.0087	R	DGLKVDPK	K
1	1	2::XP_009415939	S-adenosylhomocysteinase (SAHH)	66814	54774	1490	1490	67	67	327	5747	1	1	1	436.249	870.484	2	870.481	0.0025	1	26.39	0.0023	R	DGLKVDPK	K
1	1	2::XP_009415939	S-adenosylhomocysteinase (SAHH)	66814	54774	1490	1490	67	67	395	819	1	1	1	449.195	896.376	2	896.376	-0.0003	0	45.81	2.6e-05	K	AEEEYEK	T
1	1	2::XP_009415939	S-adenosylhomocysteinase (SAHH)	66814	54774	1490	1490	67	67	396	854	1	1	1	449.195	896.376	2	896.376	0	0	42.5	5.6e-05	K	AEEEYEK	T
1	1	2::XP_009415939	S-adenosylhomocysteinase (SAHH)	66814	54774	1490	1490	67	67	397	890	1	1	1	449.196	896.377	2	896.376	0.0005	0	37.92	0.00016	K	AEEEYEK	T
1	1	2::XP_009415939	S-adenosylhomocysteinase (SAHH)	66814	54774	1490	1490	67	67	398	928	1	1	1	449.196	896.378	2	896.376	0.0012	0	37.38	0.00018	K	AEEEYEK	T
1	1	2::XP_009415939	S-adenosylhomocysteinase (SAHH)	66814	54774	1490	1490	67	67	399	962	1	1	1	449.196	896.378	2	896.376	0.0012	0	48.06	1.6e-05	K	AEEEYEK	T
1	1	2::XP_009415939	S-adenosylhomocysteinase (SAHH)	66814	54774	1490	1490	67	67	400	1006	1	1	1	449.196	896.378	2	896.376	0.0013	0	44.4	3.6e-05	K	AEEEYEK	T
1	1	2::XP_009415939	S-adenosylhomocysteinase (SAHH)	66814	54774	1490	1490	67	67	401	788	1	1	1	449.196	896.378	2	896.376	0.0019	0	48.32	1.5e-05	K	AEEEYEK	T
1	1	2::XP_009415939	S-adenosylhomocysteinase (SAHH)	66814	54774	1490	1490	67	67	427	2098	1	1	1	453.242	904.469	2	904.469	0.0005	0	55.65	2.7e-06	R	ATDVMIAGK	V
1	1	2::XP_009415939	S-adenosylhomocysteinase (SAHH)	66814	54774	1490	1490	67	67	428	2134	1	1	1	453.242	904.47	2	904.469	0.0007	0	53.2	4.8e-06	R	ATDVMIAGK	V
1	1	2::XP_009415939	S-adenosylhomocysteinase (SAHH)	66814	54774	1490	1490	67	67	429	2052	1	1	1	453.242	904.47	2	904.469	0.0009	0	55.65	2.7e-06	R	ATDVMIAGK	V
1	1	2::XP_009415939	S-adenosylhomocysteinase (SAHH)	66814	54774	1490	1490	67	67	430	2182	1	1	1	453.242	904.47	2	904.469	0.001	0	42.53	5.6e-05	R	ATDVMIAGK	V
1	1	2::XP_009415939	S-adenosylhomocysteinase (SAHH)	66814	54774	1490	1490	67	67	431	2368	1	1	1	453.242	904.47	2	904.469	0.0013	0	53.07	4.9e-06	R	ATDVMIAGK	V
1	1	2::XP_009415939	S-adenosylhomocysteinase (SAHH)	66814	54774	1490	1490	67	67	432	2267	1	1	1	453.242	904.47	2	904.469	0.0013	0	50.92	8.1e-06	R	ATDVMIAGK	V
1	1	2::XP_009415939	S-adenosylhomocysteinase (SAHH)	66814	54774	1490	1490	67	67	433	2218	1	1	1	453.242	904.47	2	904.469	0.0013	0	53.15	4.8e-06	R	ATDVMIAGK	V
1	1	2::XP_009415939	S-adenosylhomocysteinase (SAHH)	66814	54774	1490	1490	67	67	434	2317	1	1	1	453.242	904.47	2	904.469	0.0014	0	50.98	8e-06	R	ATDVMIAGK	V
1	1	2::XP_009415939	S-adenosylhomocysteinase (SAHH)	66814	54774	1490	1490	67	67	435	2982	1	1	1	453.243	904.471	2	904.469	0.0022	0	50.61	8.7e-06	R	ATDVMIAGK	V
1	1	2::XP_009415939	S-adenosylhomocysteinase (SAHH)	66814	54774	1490	1490	67	67	436	2492	1	1	1	453.243	904.472	2	904.469	0.0029	0	43.51	4.5e-05	R	ATDVMIAGK	V
1	1	2::XP_009415939	S-adenosylhomocysteinase (SAHH)	66814	54774	1490	1490	67	67	441	5142	1	1	1	453.739	905.464	2	905.465	-0.0009	0	25.68	0.0054	R	WVFPETK	T
1	1	2::XP_009415939	S-adenosylhomocysteinase (SAHH)	66814	54774	1490	1490	67	67	442	6810	1	1	1	453.74	905.465	2	905.465	0	0	16.26	0.047	R	WVFPETK	T
1	1	2::XP_009415939	S-adenosylhomocysteinase (SAHH)	66814	54774	1490	1490	67	67	443	7156	1	1	1	453.74	905.465	2	905.465	0.0005	0	19.67	0.022	R	WVFPETK	T
1	1	2::XP_009415939	S-adenosylhomocysteinase (SAHH)	66814	54774	1490	1490	67	67	444	6803	1	1	1	453.74	905.465	2	905.465	0.0006	0	27.57	0.0017	R	WVFPETK	T
1	1	2::XP_009415939	S-adenosylhomocysteinase (SAHH)	66814	54774	1490	1490	67	67	445	3746	1	1	1	453.74	905.466	2	905.465	0.0008	0	25.2	0.003	R	WVFPETK	T
1	1	2::XP_009415939	S-adenosylhomocysteinase (SAHH)	66814	54774	1490	1490	67	67	446	3842	1	1	1	453.74	905.466	2	905.465	0.0008	0	32.4	0.00058	R	WVFPETK	T
1	1	2::XP_009415939	S-adenosylhomocysteinase (SAHH)	66814	54774	1490	1490	67	67	447	3890	1	1	1	453.74	905.466	2	905.465	0.0008	0	28.89	0.0013	R	WVFPETK	T
1	1	2::XP_009415939	S-adenosylhomocysteinase (SAHH)	66814	54774	1490	1490	67	67	448	7115	1	1	1	453.74	905.466	2	905.465	0.0008	0	18.33	0.015	R	WVFPETK	T
1	1	2::XP_009415939	S-adenosylhomocysteinase (SAHH)	66814	54774	1490	1490	67	67	449	3710	1	1	1	453.74	905.466	2	905.465	0.0009	0	26.47	0.0023	R	WVFPETK	T
1	1	2::XP_009415939	S-adenosylhomocysteinase (SAHH)	66814	54774	1490	1490	67	67	450	5087	1	1	1	453.74	905.466	2	905.465	0.0009	0	26.88	0.0021	R	WVFPETK	T
1	1	2::XP_009415939	S-adenosylhomocysteinase (SAHH)	66814	54774	1490	1490	67	67	451	7236	1	1	1	453.74	905.466	2	905.465	0.001	0	26.16	0.0024	R	WVFPETK	T
1	1	2::XP_009415939	S-adenosylhomocysteinase (SAHH)	66814	54774	1490	1490	67	67	452	3664	1	1	1	453.74	905.466	2	905.465	0.001	0	26.76	0.0021	R	WVFPETK	T
1	1	2::XP_009415939	S-adenosylhomocysteinase (SAHH)	66814	54774	1490	1490	67	67	453	6941	1	1	1	453.74	905.466	2	905.465	0.0011	0	31.67	0.00068	R	WVFPETK	T
1	1	2::XP_009415939	S-adenosylhomocysteinase (SAHH)	66814	54774	1490	1490	67	67	454	3794	1	1	1	453.74	905.466	2	905.465	0.0012	0	32.21	0.0006	R	WVFPETK	T
1	1	2::XP_009415939	S-adenosylhomocysteinase (SAHH)	66814	54774	1490	1490	67	67	455	7176	1	1	1	453.74	905.466	2	905.465	0.0012	0	24.91	0.0032	R	WVFPETK	T
1	1	2::XP_009415939	S-adenosylhomocysteinase (SAHH)	66814	54774	1490	1490	67	67	456	5037	1	1	1	453.74	905.466	2	905.465	0.0012	0	26.81	0.0021	R	WVFPETK	T
1	1	2::XP_009415939	S-adenosylhomocysteinase (SAHH)	66814	54774	1490	1490	67	67	457	3938	1	1	1	453.74	905.466	2	905.465	0.0013	0	25.68	0.0027	R	WVFPETK	T
1	1	2::XP_009415939	S-adenosylhomocysteinase (SAHH)	66814	54774	1490	1490	67	67	458	6777	1	1	1	453.74	905.466	2	905.465	0.0013	0	24.19	0.0038	R	WVFPETK	T
1	1	2::XP_009415939	S-adenosylhomocysteinase (SAHH)	66814	54774	1490	1490	67	67	459	4942	1	1	1	453.74	905.466	2	905.465	0.0013	0	24.95	0.0032	R	WVFPETK	T
1	1	2::XP_009415939	S-adenosylhomocysteinase (SAHH)	66814	54774	1490	1490	67	67	460	4991	1	1	1	453.74	905.466	2	905.465	0.0013	0	23.97	0.004	R	WVFPETK	T
1	1	2::XP_009415939	S-adenosylhomocysteinase (SAHH)	66814	54774	1490	1490	67	67	461	6793	1	1	1	453.74	905.466	2	905.465	0.0015	0	22.55	0.0056	R	WVFPETK	T
1	1	2::XP_009415939	S-adenosylhomocysteinase (SAHH)	66814	54774	1490	1490	67	67	462	4338	1	1	1	453.74	905.466	2	905.465	0.0015	0	25.23	0.003	R	WVFPETK	T
1	1	2::XP_009415939	S-adenosylhomocysteinase (SAHH)	66814	54774	1490	1490	67	67	463	6765	1	1	1	453.74	905.466	2	905.465	0.0015	0	22.06	0.0062	R	WVFPETK	T
1	1	2::XP_009415939	S-adenosylhomocysteinase (SAHH)	66814	54774	1490	1490	67	67	464	7011	1	1	1	453.74	905.466	2	905.465	0.0015	0	20.41	0.0091	R	WVFPETK	T
1	1	2::XP_009415939	S-adenosylhomocysteinase (SAHH)	66814	54774	1490	1490	67	67	465	6843	1	1	1	453.74	905.466	2	905.465	0.0015	0	19.94	0.01	R	WVFPETK	T
1	1	2::XP_009415939	S-adenosylhomocysteinase (SAHH)	66814	54774	1490	1490	67	67	466	6912	1	1	1	453.74	905.466	2	905.465	0.0015	0	26.4	0.0023	R	WVFPETK	T
1	1	2::XP_009415939	S-adenosylhomocysteinase (SAHH)	66814	54774	1490	1490	67	67	467	4087	1	1	1	453.74	905.466	2	905.465	0.0016	0	23.31	0.0047	R	WVFPETK	T
1	1	2::XP_009415939	S-adenosylhomocysteinase (SAHH)	66814	54774	1490	1490	67	67	468	7068	1	1	1	453.74	905.466	2	905.465	0.0016	0	19.77	0.011	R	WVFPETK	T
1	1	2::XP_009415939	S-adenosylhomocysteinase (SAHH)	66814	54774	1490	1490	67	67	469	3987	1	1	1	453.74	905.466	2	905.465	0.0017	0	25.83	0.0026	R	WVFPETK	T
1	1	2::XP_009415939	S-adenosylhomocysteinase (SAHH)	66814	54774	1490	1490	67	67	470	6856	1	1	1	453.74	905.466	2	905.465	0.0017	0	22.71	0.0054	R	WVFPETK	T
1	1	2::XP_009415939	S-adenosylhomocysteinase (SAHH)	66814	54774	1490	1490	67	67	471	4044	1	1	1	453.74	905.466	2	905.465	0.0017	0	26.91	0.002	R	WVFPETK	T
1	1	2::XP_009415939	S-adenosylhomocysteinase (SAHH)	66814	54774	1490	1490	67	67	472	6931	1	1	1	453.74	905.466	2	905.465	0.0017	0	22.23	0.006	R	WVFPETK	T
1	1	2::XP_009415939	S-adenosylhomocysteinase (SAHH)	66814	54774	1490	1490	67	67	473	7023	1	1	1	453.74	905.466	2	905.465	0.0017	0	27.77	0.0017	R	WVFPETK	T
1	1	2::XP_009415939	S-adenosylhomocysteinase (SAHH)	66814	54774	1490	1490	67	67	474	7079	1	1	1	453.74	905.466	2	905.465	0.0018	0	21.77	0.0067	R	WVFPETK	T
1	1	2::XP_009415939	S-adenosylhomocysteinase (SAHH)	66814	54774	1490	1490	67	67	475	6867	1	1	1	453.74	905.466	2	905.465	0.0018	0	27.82	0.0017	R	WVFPETK	T
1	1	2::XP_009415939	S-adenosylhomocysteinase (SAHH)	66814	54774	1490	1490	67	67	476	6954	1	1	1	453.74	905.466	2	905.465	0.0018	0	22.61	0.0055	R	WVFPETK	T
1	1	2::XP_009415939	S-adenosylhomocysteinase (SAHH)	66814	54774	1490	1490	67	67	477	6974	1	1	1	453.74	905.466	2	905.465	0.0018	0	19.2	0.012	R	WVFPETK	T
1	1	2::XP_009415939	S-adenosylhomocysteinase (SAHH)	66814	54774	1490	1490	67	67	478	6677	1	1	1	453.741	905.467	2	905.465	0.0019	0	19.24	0.012	R	WVFPETK	T
1	1	2::XP_009415939	S-adenosylhomocysteinase (SAHH)	66814	54774	1490	1490	67	67	479	6829	1	1	1	453.741	905.467	2	905.465	0.0019	0	19.95	0.01	R	WVFPETK	T
1	1	2::XP_009415939	S-adenosylhomocysteinase (SAHH)	66814	54774	1490	1490	67	67	480	6650	1	1	1	453.741	905.467	2	905.465	0.0019	0	24.18	0.0038	R	WVFPETK	T
1	1	2::XP_009415939	S-adenosylhomocysteinase (SAHH)	66814	54774	1490	1490	67	67	481	4775	1	1	1	453.741	905.467	2	905.465	0.0019	0	28.69	0.0014	R	WVFPETK	T
1	1	2::XP_009415939	S-adenosylhomocysteinase (SAHH)	66814	54774	1490	1490	67	67	482	6701	1	1	1	453.741	905.467	2	905.465	0.002	0	22.85	0.0052	R	WVFPETK	T
1	1	2::XP_009415939	S-adenosylhomocysteinase (SAHH)	66814	54774	1490	1490	67	67	483	5187	1	1	1	453.741	905.467	2	905.465	0.002	0	26.66	0.0022	R	WVFPETK	T
1	1	2::XP_009415939	S-adenosylhomocysteinase (SAHH)	66814	54774	1490	1490	67	67	484	6880	1	1	1	453.741	905.467	2	905.465	0.002	0	21.4	0.0072	R	WVFPETK	T
1	1	2::XP_009415939	S-adenosylhomocysteinase (SAHH)	66814	54774	1490	1490	67	67	485	4292	1	1	1	453.741	905.467	2	905.465	0.002	0	26.85	0.0021	R	WVFPETK	T
1	1	2::XP_009415939	S-adenosylhomocysteinase (SAHH)	66814	54774	1490	1490	67	67	486	6988	1	1	1	453.741	905.467	2	905.465	0.002	0	19.66	0.011	R	WVFPETK	T
1	1	2::XP_009415939	S-adenosylhomocysteinase (SAHH)	66814	54774	1490	1490	67	67	487	6964	1	1	1	453.741	905.467	2	905.465	0.002	0	23.28	0.0047	R	WVFPETK	T
1	1	2::XP_009415939	S-adenosylhomocysteinase (SAHH)	66814	54774	1490	1490	67	67	488	4629	1	1	1	453.741	905.467	2	905.465	0.0021	0	28.94	0.0013	R	WVFPETK	T
1	1	2::XP_009415939	S-adenosylhomocysteinase (SAHH)	66814	54774	1490	1490	67	67	490	4135	1	1	1	453.741	905.467	2	905.465	0.0021	0	32.29	0.00059	R	WVFPETK	T
1	1	2::XP_009415939	S-adenosylhomocysteinase (SAHH)	66814	54774	1490	1490	67	67	491	4579	1	1	1	453.741	905.467	2	905.465	0.0021	0	26.75	0.0021	R	WVFPETK	T
1	1	2::XP_009415939	S-adenosylhomocysteinase (SAHH)	66814	54774	1490	1490	67	67	492	7231	1	1	1	453.741	905.467	2	905.465	0.0021	0	22.67	0.0054	R	WVFPETK	T
1	1	2::XP_009415939	S-adenosylhomocysteinase (SAHH)	66814	54774	1490	1490	67	67	493	6721	1	1	1	453.741	905.467	2	905.465	0.0022	0	20.35	0.0092	R	WVFPETK	T
1	1	2::XP_009415939	S-adenosylhomocysteinase (SAHH)	66814	54774	1490	1490	67	67	494	4389	1	1	1	453.741	905.467	2	905.465	0.0022	0	26.8	0.0021	R	WVFPETK	T
1	1	2::XP_009415939	S-adenosylhomocysteinase (SAHH)	66814	54774	1490	1490	67	67	495	6566	1	1	1	453.741	905.467	2	905.465	0.0022	0	22.61	0.0055	R	WVFPETK	T
1	1	2::XP_009415939	S-adenosylhomocysteinase (SAHH)	66814	54774	1490	1490	67	67	496	4713	1	1	1	453.741	905.467	2	905.465	0.0022	0	24.41	0.0036	R	WVFPETK	T
1	1	2::XP_009415939	S-adenosylhomocysteinase (SAHH)	66814	54774	1490	1490	67	67	497	4233	1	1	1	453.741	905.467	2	905.465	0.0023	0	24.46	0.0036	R	WVFPETK	T
1	1	2::XP_009415939	S-adenosylhomocysteinase (SAHH)	66814	54774	1490	1490	67	67	498	7037	1	1	1	453.741	905.467	2	905.465	0.0023	0	20.04	0.0099	R	WVFPETK	T
1	1	2::XP_009415939	S-adenosylhomocysteinase (SAHH)	66814	54774	1490	1490	67	67	499	7138	1	1	1	453.741	905.467	2	905.465	0.0023	0	31.61	0.00069	R	WVFPETK	T
1	1	2::XP_009415939	S-adenosylhomocysteinase (SAHH)	66814	54774	1490	1490	67	67	500	6485	1	1	1	453.741	905.467	2	905.465	0.0024	0	24.2	0.0038	R	WVFPETK	T
1	1	2::XP_009415939	S-adenosylhomocysteinase (SAHH)	66814	54774	1490	1490	67	67	501	6624	1	1	1	453.741	905.467	2	905.465	0.0024	0	24.19	0.0038	R	WVFPETK	T
1	1	2::XP_009415939	S-adenosylhomocysteinase (SAHH)	66814	54774	1490	1490	67	67	502	6596	1	1	1	453.741	905.467	2	905.465	0.0024	0	22.55	0.0056	R	WVFPETK	T
1	1	2::XP_009415939	S-adenosylhomocysteinase (SAHH)	66814	54774	1490	1490	67	67	503	7196	1	1	1	453.741	905.467	2	905.465	0.0024	0	25.86	0.0026	R	WVFPETK	T
1	1	2::XP_009415939	S-adenosylhomocysteinase (SAHH)	66814	54774	1490	1490	67	67	504	6818	1	1	1	453.741	905.467	2	905.465	0.0025	0	21.71	0.0067	R	WVFPETK	T
1	1	2::XP_009415939	S-adenosylhomocysteinase (SAHH)	66814	54774	1490	1490	67	67	505	4441	1	1	1	453.741	905.467	2	905.465	0.0025	0	28.83	0.0013	R	WVFPETK	T
1	1	2::XP_009415939	S-adenosylhomocysteinase (SAHH)	66814	54774	1490	1490	67	67	506	7048	1	1	1	453.741	905.467	2	905.465	0.0025	0	24.83	0.0033	R	WVFPETK	T
1	1	2::XP_009415939	S-adenosylhomocysteinase (SAHH)	66814	54774	1490	1490	67	67	507	6220	1	1	1	453.741	905.467	2	905.465	0.0025	0	22.47	0.0057	R	WVFPETK	T
1	1	2::XP_009415939	S-adenosylhomocysteinase (SAHH)	66814	54774	1490	1490	67	67	509	6272	1	1	1	453.741	905.467	2	905.465	0.0026	0	17.68	0.017	R	WVFPETK	T
1	1	2::XP_009415939	S-adenosylhomocysteinase (SAHH)	66814	54774	1490	1490	67	67	510	4479	1	1	1	453.741	905.467	2	905.465	0.0026	0	26.87	0.0021	R	WVFPETK	T
1	1	2::XP_009415939	S-adenosylhomocysteinase (SAHH)	66814	54774	1490	1490	67	67	511	6901	1	1	1	453.741	905.467	2	905.465	0.0026	0	22.05	0.0062	R	WVFPETK	T
1	1	2::XP_009415939	S-adenosylhomocysteinase (SAHH)	66814	54774	1490	1490	67	67	512	6346	1	1	1	453.741	905.467	2	905.465	0.0026	0	28.02	0.0016	R	WVFPETK	T
1	1	2::XP_009415939	S-adenosylhomocysteinase (SAHH)	66814	54774	1490	1490	67	67	513	7002	1	1	1	453.741	905.467	2	905.465	0.0026	0	21.74	0.0067	R	WVFPETK	T
1	1	2::XP_009415939	S-adenosylhomocysteinase (SAHH)	66814	54774	1490	1490	67	67	514	6890	1	1	1	453.741	905.467	2	905.465	0.0026	0	22.15	0.0061	R	WVFPETK	T
1	1	2::XP_009415939	S-adenosylhomocysteinase (SAHH)	66814	54774	1490	1490	67	67	515	6541	1	1	1	453.741	905.467	2	905.465	0.0027	0	23.98	0.004	R	WVFPETK	T
1	1	2::XP_009415939	S-adenosylhomocysteinase (SAHH)	66814	54774	1490	1490	67	67	516	6513	1	1	1	453.741	905.467	2	905.465	0.0027	0	23.14	0.0049	R	WVFPETK	T
1	1	2::XP_009415939	S-adenosylhomocysteinase (SAHH)	66814	54774	1490	1490	67	67	517	4535	1	1	1	453.741	905.467	2	905.465	0.0027	0	26.9	0.002	R	WVFPETK	T
1	1	2::XP_009415939	S-adenosylhomocysteinase (SAHH)	66814	54774	1490	1490	67	67	518	6924	1	1	1	453.741	905.467	2	905.465	0.0027	0	20.86	0.0082	R	WVFPETK	T
1	1	2::XP_009415939	S-adenosylhomocysteinase (SAHH)	66814	54774	1490	1490	67	67	519	7107	1	1	1	453.741	905.467	2	905.465	0.0027	0	22.22	0.006	R	WVFPETK	T
1	1	2::XP_009415939	S-adenosylhomocysteinase (SAHH)	66814	54774	1490	1490	67	67	520	7203	1	1	1	453.741	905.467	2	905.465	0.0028	0	22.51	0.0056	R	WVFPETK	T
1	1	2::XP_009415939	S-adenosylhomocysteinase (SAHH)	66814	54774	1490	1490	67	67	521	6744	1	1	1	453.741	905.467	2	905.465	0.0028	0	24.68	0.0034	R	WVFPETK	T
1	1	2::XP_009415939	S-adenosylhomocysteinase (SAHH)	66814	54774	1490	1490	67	67	522	6247	1	1	1	453.741	905.467	2	905.465	0.0028	0	23.94	0.004	R	WVFPETK	T
1	1	2::XP_009415939	S-adenosylhomocysteinase (SAHH)	66814	54774	1490	1490	67	67	523	6462	1	1	1	453.741	905.467	2	905.465	0.0028	0	24.18	0.0038	R	WVFPETK	T
1	1	2::XP_009415939	S-adenosylhomocysteinase (SAHH)	66814	54774	1490	1490	67	67	524	6388	1	1	1	453.741	905.467	2	905.465	0.0028	0	31.77	0.00067	R	WVFPETK	T
1	1	2::XP_009415939	S-adenosylhomocysteinase (SAHH)	66814	54774	1490	1490	67	67	525	6166	1	1	1	453.741	905.468	2	905.465	0.0029	0	24.28	0.0037	R	WVFPETK	T
1	1	2::XP_009415939	S-adenosylhomocysteinase (SAHH)	66814	54774	1490	1490	67	67	526	7146	1	1	1	453.741	905.468	2	905.465	0.0029	0	27.68	0.0017	R	WVFPETK	T
1	1	2::XP_009415939	S-adenosylhomocysteinase (SAHH)	66814	54774	1490	1490	67	67	527	5993	1	1	1	453.741	905.468	2	905.465	0.0029	0	21.9	0.0065	R	WVFPETK	T
1	1	2::XP_009415939	S-adenosylhomocysteinase (SAHH)	66814	54774	1490	1490	67	67	528	6411	1	1	1	453.741	905.468	2	905.465	0.003	0	22.08	0.0062	R	WVFPETK	T
1	1	2::XP_009415939	S-adenosylhomocysteinase (SAHH)	66814	54774	1490	1490	67	67	529	6365	1	1	1	453.741	905.468	2	905.465	0.003	0	24.17	0.0038	R	WVFPETK	T
1	1	2::XP_009415939	S-adenosylhomocysteinase (SAHH)	66814	54774	1490	1490	67	67	530	6196	1	1	1	453.741	905.468	2	905.465	0.003	0	22.78	0.0053	R	WVFPETK	T
1	1	2::XP_009415939	S-adenosylhomocysteinase (SAHH)	66814	54774	1490	1490	67	67	531	6056	1	1	1	453.741	905.468	2	905.465	0.003	0	24.39	0.0036	R	WVFPETK	T
1	1	2::XP_009415939	S-adenosylhomocysteinase (SAHH)	66814	54774	1490	1490	67	67	532	5830	1	1	1	453.741	905.468	2	905.465	0.003	0	26.57	0.0022	R	WVFPETK	T
1	1	2::XP_009415939	S-adenosylhomocysteinase (SAHH)	66814	54774	1490	1490	67	67	533	5905	1	1	1	453.741	905.468	2	905.465	0.0031	0	18	0.016	R	WVFPETK	T
1	1	2::XP_009415939	S-adenosylhomocysteinase (SAHH)	66814	54774	1490	1490	67	67	534	6433	1	1	1	453.741	905.468	2	905.465	0.0031	0	24.3	0.0037	R	WVFPETK	T
1	1	2::XP_009415939	S-adenosylhomocysteinase (SAHH)	66814	54774	1490	1490	67	67	535	6024	1	1	1	453.741	905.468	2	905.465	0.0032	0	22.73	0.0053	R	WVFPETK	T
1	1	2::XP_009415939	S-adenosylhomocysteinase (SAHH)	66814	54774	1490	1490	67	67	537	7209	1	1	1	453.741	905.468	2	905.465	0.0033	0	22.15	0.0061	R	WVFPETK	T
1	1	2::XP_009415939	S-adenosylhomocysteinase (SAHH)	66814	54774	1490	1490	67	67	538	6136	1	1	1	453.741	905.468	2	905.465	0.0033	0	28.45	0.0014	R	WVFPETK	T
1	1	2::XP_009415939	S-adenosylhomocysteinase (SAHH)	66814	54774	1490	1490	67	67	539	6091	1	1	1	453.741	905.468	2	905.465	0.0033	0	28.11	0.0015	R	WVFPETK	T
1	1	2::XP_009415939	S-adenosylhomocysteinase (SAHH)	66814	54774	1490	1490	67	67	540	5939	1	1	1	453.741	905.468	2	905.465	0.0033	0	16.18	0.024	R	WVFPETK	T
1	1	2::XP_009415939	S-adenosylhomocysteinase (SAHH)	66814	54774	1490	1490	67	67	541	5741	1	1	1	453.741	905.468	2	905.465	0.0034	0	26.71	0.0021	R	WVFPETK	T
1	1	2::XP_009415939	S-adenosylhomocysteinase (SAHH)	66814	54774	1490	1490	67	67	542	5963	1	1	1	453.741	905.468	2	905.465	0.0034	0	16.65	0.022	R	WVFPETK	T
1	1	2::XP_009415939	S-adenosylhomocysteinase (SAHH)	66814	54774	1490	1490	67	67	543	5855	1	1	1	453.741	905.468	2	905.465	0.0035	0	25.46	0.0028	R	WVFPETK	T
1	1	2::XP_009415939	S-adenosylhomocysteinase (SAHH)	66814	54774	1490	1490	67	67	544	6324	1	1	1	453.741	905.468	2	905.465	0.0036	0	20.78	0.0084	R	WVFPETK	T
1	1	2::XP_009415939	S-adenosylhomocysteinase (SAHH)	66814	54774	1490	1490	67	67	545	7219	1	1	1	453.741	905.468	2	905.465	0.0036	0	21.87	0.0065	R	WVFPETK	T
1	1	2::XP_009415939	S-adenosylhomocysteinase (SAHH)	66814	54774	1490	1490	67	67	546	5878	1	1	1	453.741	905.468	2	905.465	0.0036	0	24.88	0.0033	R	WVFPETK	T
1	1	2::XP_009415939	S-adenosylhomocysteinase (SAHH)	66814	54774	1490	1490	67	67	547	7095	1	1	1	453.741	905.468	2	905.465	0.0037	0	22	0.0063	R	WVFPETK	T
1	1	2::XP_009415939	S-adenosylhomocysteinase (SAHH)	66814	54774	1490	1490	67	67	548	5706	1	1	1	453.741	905.468	2	905.465	0.0038	0	23.86	0.0041	R	WVFPETK	T
1	1	2::XP_009415939	S-adenosylhomocysteinase (SAHH)	66814	54774	1490	1490	67	67	549	5541	1	1	1	453.741	905.468	2	905.465	0.0038	0	26.46	0.0023	R	WVFPETK	T
1	1	2::XP_009415939	S-adenosylhomocysteinase (SAHH)	66814	54774	1490	1490	67	67	550	7059	1	1	1	453.742	905.469	2	905.465	0.0039	0	21.63	0.0069	R	WVFPETK	T
1	1	2::XP_009415939	S-adenosylhomocysteinase (SAHH)	66814	54774	1490	1490	67	67	551	5627	1	1	1	453.742	905.469	2	905.465	0.004	0	23.84	0.0041	R	WVFPETK	T
1	1	2::XP_009415939	S-adenosylhomocysteinase (SAHH)	66814	54774	1490	1490	67	67	552	5579	1	1	1	453.742	905.469	2	905.465	0.004	0	26.76	0.0021	R	WVFPETK	T
1	1	2::XP_009415939	S-adenosylhomocysteinase (SAHH)	66814	54774	1490	1490	67	67	553	5668	1	1	1	453.742	905.469	2	905.465	0.0041	0	26.54	0.0022	R	WVFPETK	T
1	1	2::XP_009415939	S-adenosylhomocysteinase (SAHH)	66814	54774	1490	1490	67	67	596	1572	1	1	1	461.24	920.464	2	920.464	0.0007	0	66.52	2.2e-07	R	ATDVMIAGK	V
1	1	2::XP_009415939	S-adenosylhomocysteinase (SAHH)	66814	54774	1490	1490	67	67	597	1610	1	1	1	461.24	920.465	2	920.464	0.0009	0	55.24	3e-06	R	ATDVMIAGK	V
1	1	2::XP_009415939	S-adenosylhomocysteinase (SAHH)	66814	54774	1490	1490	67	67	598	1644	1	1	1	461.24	920.465	2	920.464	0.001	0	55.28	3e-06	R	ATDVMIAGK	V
1	1	2::XP_009415939	S-adenosylhomocysteinase (SAHH)	66814	54774	1490	1490	67	67	599	1680	1	1	1	461.24	920.465	2	920.464	0.0012	0	55.44	2.9e-06	R	ATDVMIAGK	V
1	1	2::XP_009415939	S-adenosylhomocysteinase (SAHH)	66814	54774	1490	1490	67	67	600	1996	1	1	1	461.24	920.465	2	920.464	0.0013	0	63.22	4.8e-07	R	ATDVMIAGK	V
1	1	2::XP_009415939	S-adenosylhomocysteinase (SAHH)	66814	54774	1490	1490	67	67	601	1764	1	1	1	461.24	920.465	2	920.464	0.0016	0	49.53	1.1e-05	R	ATDVMIAGK	V
1	1	2::XP_009415939	S-adenosylhomocysteinase (SAHH)	66814	54774	1490	1490	67	67	602	1902	1	1	1	461.24	920.465	2	920.464	0.0017	0	50.34	9.2e-06	R	ATDVMIAGK	V
1	1	2::XP_009415939	S-adenosylhomocysteinase (SAHH)	66814	54774	1490	1490	67	67	603	1716	1	1	1	461.24	920.466	2	920.464	0.0018	0	63.26	4.7e-07	R	ATDVMIAGK	V
1	1	2::XP_009415939	S-adenosylhomocysteinase (SAHH)	66814	54774	1490	1490	67	67	604	1526	1	1	1	461.24	920.466	2	920.464	0.0018	0	60.26	9.4e-07	R	ATDVMIAGK	V
1	1	2::XP_009415939	S-adenosylhomocysteinase (SAHH)	66814	54774	1490	1490	67	67	605	1950	1	1	1	461.24	920.466	2	920.464	0.002	0	55.25	3e-06	R	ATDVMIAGK	V
1	1	2::XP_009415939	S-adenosylhomocysteinase (SAHH)	66814	54774	1490	1490	67	67	606	2072	1	1	1	461.24	920.466	2	920.464	0.0027	0	55.12	3.1e-06	R	ATDVMIAGK	V
1	1	2::XP_009415939	S-adenosylhomocysteinase (SAHH)	66814	54774	1490	1490	67	67	885	4178	1	1	1	497.755	993.494	2	993.492	0.0024	0	40.98	8e-05	R	DSAAVFAWK	G
1	1	2::XP_009415939	S-adenosylhomocysteinase (SAHH)	66814	54774	1490	1490	67	67	901	894	1	1	1	500.296	998.577	2	998.576	0.0007	2	39.99	0.0001	R	DGLKVDPKK	Y
1	1	2::XP_009415939	S-adenosylhomocysteinase (SAHH)	66814	54774	1490	1490	67	67	902	929	1	1	1	500.296	998.578	2	998.576	0.0016	2	46.31	2.3e-05	R	DGLKVDPKK	Y
1	1	2::XP_009415939	S-adenosylhomocysteinase (SAHH)	66814	54774	1490	1490	67	67	922	6855	1	1	1	504.74	1007.47	2	1007.47	-0.0007	0	17.14	0.019	K	DLSQADFGR	L
1	1	2::XP_009415939	S-adenosylhomocysteinase (SAHH)	66814	54774	1490	1490	67	67	923	6906	1	1	1	504.741	1007.47	2	1007.47	-0.0005	0	23.67	0.0043	K	DLSQADFGR	L
1	1	2::XP_009415939	S-adenosylhomocysteinase (SAHH)	66814	54774	1490	1490	67	67	924	6884	1	1	1	504.741	1007.47	2	1007.47	0	0	24.66	0.0034	K	DLSQADFGR	L
1	1	2::XP_009415939	S-adenosylhomocysteinase (SAHH)	66814	54774	1490	1490	67	67	925	6779	1	1	1	504.741	1007.47	2	1007.47	0.0005	0	29.16	0.0012	K	DLSQADFGR	L
1	1	2::XP_009415939	S-adenosylhomocysteinase (SAHH)	66814	54774	1490	1490	67	67	926	6795	1	1	1	504.741	1007.47	2	1007.47	0.0011	0	18.96	0.013	K	DLSQADFGR	L
1	1	2::XP_009415939	S-adenosylhomocysteinase (SAHH)	66814	54774	1490	1490	67	67	927	3108	1	1	1	504.741	1007.47	2	1007.47	0.0011	0	45.51	2.8e-05	K	DLSQADFGR	L
1	1	2::XP_009415939	S-adenosylhomocysteinase (SAHH)	66814	54774	1490	1490	67	67	928	6698	1	1	1	504.741	1007.47	2	1007.47	0.0013	0	19.5	0.011	K	DLSQADFGR	L
1	1	2::XP_009415939	S-adenosylhomocysteinase (SAHH)	66814	54774	1490	1490	67	67	929	6760	1	1	1	504.741	1007.47	2	1007.47	0.0013	0	25.13	0.0031	K	DLSQADFGR	L
1	1	2::XP_009415939	S-adenosylhomocysteinase (SAHH)	66814	54774	1490	1490	67	67	930	2947	1	1	1	504.741	1007.47	2	1007.47	0.0013	0	59.9	1e-06	K	DLSQADFGR	L
1	1	2::XP_009415939	S-adenosylhomocysteinase (SAHH)	66814	54774	1490	1490	67	67	931	3044	1	1	1	504.742	1007.47	2	1007.47	0.0015	0	59.38	1.2e-06	K	DLSQADFGR	L
1	1	2::XP_009415939	S-adenosylhomocysteinase (SAHH)	66814	54774	1490	1490	67	67	932	6719	1	1	1	504.742	1007.47	2	1007.47	0.0017	0	29.79	0.001	K	DLSQADFGR	L
1	1	2::XP_009415939	S-adenosylhomocysteinase (SAHH)	66814	54774	1490	1490	67	67	933	3217	1	1	1	504.742	1007.47	2	1007.47	0.0017	0	47.07	2e-05	K	DLSQADFGR	L
1	1	2::XP_009415939	S-adenosylhomocysteinase (SAHH)	66814	54774	1490	1490	67	67	934	6668	1	1	1	504.742	1007.47	2	1007.47	0.0018	0	20.78	0.0084	K	DLSQADFGR	L
1	1	2::XP_009415939	S-adenosylhomocysteinase (SAHH)	66814	54774	1490	1490	67	67	935	3265	1	1	1	504.742	1007.47	2	1007.47	0.0018	0	53.49	4.5e-06	K	DLSQADFGR	L
1	1	2::XP_009415939	S-adenosylhomocysteinase (SAHH)	66814	54774	1490	1490	67	67	936	2899	1	1	1	504.742	1007.47	2	1007.47	0.0019	0	60.07	9.8e-07	K	DLSQADFGR	L
1	1	2::XP_009415939	S-adenosylhomocysteinase (SAHH)	66814	54774	1490	1490	67	67	937	2995	1	1	1	504.742	1007.47	2	1007.47	0.002	0	61.93	6.4e-07	K	DLSQADFGR	L
1	1	2::XP_009415939	S-adenosylhomocysteinase (SAHH)	66814	54774	1490	1490	67	67	938	2852	1	1	1	504.742	1007.47	2	1007.47	0.0024	0	59.48	1.1e-06	K	DLSQADFGR	L
1	1	2::XP_009415939	S-adenosylhomocysteinase (SAHH)	66814	54774	1490	1490	67	67	939	2813	1	1	1	504.742	1007.47	2	1007.47	0.0024	0	53.72	4.2e-06	K	DLSQADFGR	L
1	1	2::XP_009415939	S-adenosylhomocysteinase (SAHH)	66814	54774	1490	1490	67	67	940	6872	1	1	1	504.742	1007.47	2	1007.47	0.0027	0	16.96	0.02	K	DLSQADFGR	L
1	1	2::XP_009415939	S-adenosylhomocysteinase (SAHH)	66814	54774	1490	1490	67	67	941	6895	1	1	1	504.742	1007.47	2	1007.47	0.0031	0	23.99	0.004	K	DLSQADFGR	L
1	1	2::XP_009415939	S-adenosylhomocysteinase (SAHH)	66814	54774	1490	1490	67	67	942	6832	1	1	1	504.743	1007.47	2	1007.47	0.0031	0	19.03	0.013	K	DLSQADFGR	L
1	1	2::XP_009415939	S-adenosylhomocysteinase (SAHH)	66814	54774	1490	1490	67	67	943	6422	1	1	1	504.743	1007.47	2	1007.47	0.0032	0	23.43	0.0045	K	DLSQADFGR	L
1	1	2::XP_009415939	S-adenosylhomocysteinase (SAHH)	66814	54774	1490	1490	67	67	944	5989	1	1	1	504.743	1007.47	2	1007.47	0.0032	0	23.39	0.0046	K	DLSQADFGR	L
1	1	2::XP_009415939	S-adenosylhomocysteinase (SAHH)	66814	54774	1490	1490	67	67	946	3309	1	1	1	504.743	1007.47	2	1007.47	0.0033	0	60.8	8.3e-07	K	DLSQADFGR	L
1	1	2::XP_009415939	S-adenosylhomocysteinase (SAHH)	66814	54774	1490	1490	67	67	947	5850	1	1	1	504.743	1007.47	2	1007.47	0.0033	0	16.75	0.021	K	DLSQADFGR	L
1	1	2::XP_009415939	S-adenosylhomocysteinase (SAHH)	66814	54774	1490	1490	67	67	948	3426	1	1	1	504.743	1007.47	2	1007.47	0.0033	0	26.29	0.0023	K	DLSQADFGR	L
1	1	2::XP_009415939	S-adenosylhomocysteinase (SAHH)	66814	54774	1490	1490	67	67	949	6739	1	1	1	504.743	1007.47	2	1007.47	0.0036	0	26.16	0.0024	K	DLSQADFGR	L
1	1	2::XP_009415939	S-adenosylhomocysteinase (SAHH)	66814	54774	1490	1490	67	67	950	6369	1	1	1	504.743	1007.47	2	1007.47	0.0041	0	15.54	0.028	K	DLSQADFGR	L
1	1	2::XP_009415939	S-adenosylhomocysteinase (SAHH)	66814	54774	1490	1490	67	67	951	6329	1	1	1	504.743	1007.47	2	1007.47	0.0043	0	25.45	0.0029	K	DLSQADFGR	L
1	1	2::XP_009415939	S-adenosylhomocysteinase (SAHH)	66814	54774	1490	1490	67	67	952	5749	1	1	1	504.743	1007.47	2	1007.47	0.0043	0	31.67	0.00068	K	DLSQADFGR	L
1	1	2::XP_009415939	S-adenosylhomocysteinase (SAHH)	66814	54774	1490	1490	67	67	1016	2125	1	1	1	513.263	1024.51	2	1024.51	-0.0009	0	49.97	1e-05	R	HSLPDGLMR	A
1	1	2::XP_009415939	S-adenosylhomocysteinase (SAHH)	66814	54774	1490	1490	67	67	1017	2941	1	1	1	513.263	1024.51	2	1024.51	-0.0003	0	44.75	3.3e-05	R	HSLPDGLMR	A
1	1	2::XP_009415939	S-adenosylhomocysteinase (SAHH)	66814	54774	1490	1490	67	67	1018	2376	1	1	1	513.264	1024.51	2	1024.51	0.0007	0	49.24	1.2e-05	R	HSLPDGLMR	A
1	1	2::XP_009415939	S-adenosylhomocysteinase (SAHH)	66814	54774	1490	1490	67	67	1019	2422	1	1	1	513.264	1024.51	2	1024.51	0.0009	0	50.28	9.4e-06	R	HSLPDGLMR	A
1	1	2::XP_009415939	S-adenosylhomocysteinase (SAHH)	66814	54774	1490	1490	67	67	1020	2463	1	1	1	513.264	1024.51	2	1024.51	0.001	0	53.22	4.8e-06	R	HSLPDGLMR	A
1	1	2::XP_009415939	S-adenosylhomocysteinase (SAHH)	66814	54774	1490	1490	67	67	1021	2512	1	1	1	513.264	1024.51	2	1024.51	0.0014	0	45.65	2.7e-05	R	HSLPDGLMR	A
1	1	2::XP_009415939	S-adenosylhomocysteinase (SAHH)	66814	54774	1490	1490	67	67	1022	2327	1	1	1	513.264	1024.51	2	1024.51	0.0014	0	50.46	9e-06	R	HSLPDGLMR	A
1	1	2::XP_009415939	S-adenosylhomocysteinase (SAHH)	66814	54774	1490	1490	67	67	1023	3184	1	1	1	513.264	1024.51	2	1024.51	0.0014	0	45.51	2.8e-05	R	HSLPDGLMR	A
1	1	2::XP_009415939	S-adenosylhomocysteinase (SAHH)	66814	54774	1490	1490	67	67	1024	5795	1	1	1	513.264	1024.51	2	1024.51	0.0014	0	45.33	2.9e-05	R	HSLPDGLMR	A
1	1	2::XP_009415939	S-adenosylhomocysteinase (SAHH)	66814	54774	1490	1490	67	67	1025	2278	1	1	1	513.264	1024.51	2	1024.51	0.0015	0	53.08	4.9e-06	R	HSLPDGLMR	A
1	1	2::XP_009415939	S-adenosylhomocysteinase (SAHH)	66814	54774	1490	1490	67	67	1026	2232	1	1	1	513.264	1024.51	2	1024.51	0.0015	0	53.43	4.5e-06	R	HSLPDGLMR	A
1	1	2::XP_009415939	S-adenosylhomocysteinase (SAHH)	66814	54774	1490	1490	67	67	1027	3504	1	1	1	513.264	1024.51	2	1024.51	0.0017	0	45.32	2.9e-05	R	HSLPDGLMR	A
1	1	2::XP_009415939	S-adenosylhomocysteinase (SAHH)	66814	54774	1490	1490	67	67	1028	2783	1	1	1	513.264	1024.51	2	1024.51	0.0017	0	45.54	2.8e-05	R	HSLPDGLMR	A
1	1	2::XP_009415939	S-adenosylhomocysteinase (SAHH)	66814	54774	1490	1490	67	67	1029	2552	1	1	1	513.264	1024.51	2	1024.51	0.0019	0	45.7	2.7e-05	R	HSLPDGLMR	A
1	1	2::XP_009415939	S-adenosylhomocysteinase (SAHH)	66814	54774	1490	1490	67	67	1030	2599	1	1	1	513.264	1024.51	2	1024.51	0.0019	0	47.31	1.9e-05	R	HSLPDGLMR	A
1	1	2::XP_009415939	S-adenosylhomocysteinase (SAHH)	66814	54774	1490	1490	67	67	1031	2735	1	1	1	513.264	1024.51	2	1024.51	0.0019	0	45.63	2.7e-05	R	HSLPDGLMR	A
1	1	2::XP_009415939	S-adenosylhomocysteinase (SAHH)	66814	54774	1490	1490	67	67	1032	5816	1	1	1	513.264	1024.51	2	1024.51	0.0019	0	45.49	2.8e-05	R	HSLPDGLMR	A
1	1	2::XP_009415939	S-adenosylhomocysteinase (SAHH)	66814	54774	1490	1490	67	67	1033	2184	1	1	1	513.264	1024.51	2	1024.51	0.002	0	50.85	8.2e-06	R	HSLPDGLMR	A
1	1	2::XP_009415939	S-adenosylhomocysteinase (SAHH)	66814	54774	1490	1490	67	67	1034	2988	1	1	1	513.264	1024.51	2	1024.51	0.002	0	42.89	5.1e-05	R	HSLPDGLMR	A
1	1	2::XP_009415939	S-adenosylhomocysteinase (SAHH)	66814	54774	1490	1490	67	67	1035	2831	1	1	1	513.265	1024.51	2	1024.51	0.0022	0	45.6	2.8e-05	R	HSLPDGLMR	A
1	1	2::XP_009415939	S-adenosylhomocysteinase (SAHH)	66814	54774	1490	1490	67	67	1036	2883	1	1	1	513.265	1024.51	2	1024.51	0.0022	0	47.41	1.8e-05	R	HSLPDGLMR	A
1	1	2::XP_009415939	S-adenosylhomocysteinase (SAHH)	66814	54774	1490	1490	67	67	1037	3412	1	1	1	513.265	1024.51	2	1024.51	0.0022	0	42.42	5.7e-05	R	HSLPDGLMR	A
1	1	2::XP_009415939	S-adenosylhomocysteinase (SAHH)	66814	54774	1490	1490	67	67	1038	2684	1	1	1	513.265	1024.51	2	1024.51	0.0024	0	45.62	2.7e-05	R	HSLPDGLMR	A
1	1	2::XP_009415939	S-adenosylhomocysteinase (SAHH)	66814	54774	1490	1490	67	67	1039	6022	1	1	1	513.265	1024.52	2	1024.51	0.0026	0	45.61	2.7e-05	R	HSLPDGLMR	A
1	1	2::XP_009415939	S-adenosylhomocysteinase (SAHH)	66814	54774	1490	1490	67	67	1040	3302	1	1	1	513.265	1024.52	2	1024.51	0.0026	0	45.21	3e-05	R	HSLPDGLMR	A
1	1	2::XP_009415939	S-adenosylhomocysteinase (SAHH)	66814	54774	1490	1490	67	67	1041	3085	1	1	1	513.265	1024.52	2	1024.51	0.0027	0	45.66	2.7e-05	R	HSLPDGLMR	A
1	1	2::XP_009415939	S-adenosylhomocysteinase (SAHH)	66814	54774	1490	1490	67	67	1042	2638	1	1	1	513.265	1024.52	2	1024.51	0.0027	0	42.81	5.2e-05	R	HSLPDGLMR	A
1	1	2::XP_009415939	S-adenosylhomocysteinase (SAHH)	66814	54774	1490	1490	67	67	1043	6804	1	1	1	513.265	1024.52	2	1024.51	0.0028	0	39.49	0.00011	R	HSLPDGLMR	A
1	1	2::XP_009415939	S-adenosylhomocysteinase (SAHH)	66814	54774	1490	1490	67	67	1044	6314	1	1	1	513.265	1024.52	2	1024.51	0.0028	0	42.2	6e-05	R	HSLPDGLMR	A
1	1	2::XP_009415939	S-adenosylhomocysteinase (SAHH)	66814	54774	1490	1490	67	67	1045	3133	1	1	1	513.265	1024.52	2	1024.51	0.0028	0	45.66	2.7e-05	R	HSLPDGLMR	A
1	1	2::XP_009415939	S-adenosylhomocysteinase (SAHH)	66814	54774	1490	1490	67	67	1046	6390	1	1	1	513.265	1024.52	2	1024.51	0.003	0	45.58	2.8e-05	R	HSLPDGLMR	A
1	1	2::XP_009415939	S-adenosylhomocysteinase (SAHH)	66814	54774	1490	1490	67	67	1047	5992	1	1	1	513.265	1024.52	2	1024.51	0.0033	0	45.62	2.7e-05	R	HSLPDGLMR	A
1	1	2::XP_009415939	S-adenosylhomocysteinase (SAHH)	66814	54774	1490	1490	67	67	1048	6134	1	1	1	513.265	1024.52	2	1024.51	0.0035	0	45.68	2.7e-05	R	HSLPDGLMR	A
1	1	2::XP_009415939	S-adenosylhomocysteinase (SAHH)	66814	54774	1490	1490	67	67	1049	6336	1	1	1	513.265	1024.52	2	1024.51	0.0036	0	41.82	6.6e-05	R	HSLPDGLMR	A
1	1	2::XP_009415939	S-adenosylhomocysteinase (SAHH)	66814	54774	1490	1490	67	67	1050	6269	1	1	1	513.265	1024.52	2	1024.51	0.0036	0	45.67	2.7e-05	R	HSLPDGLMR	A
1	1	2::XP_009415939	S-adenosylhomocysteinase (SAHH)	66814	54774	1490	1490	67	67	1051	5904	1	1	1	513.265	1024.52	2	1024.51	0.0037	0	45.4	2.9e-05	R	HSLPDGLMR	A
1	1	2::XP_009415939	S-adenosylhomocysteinase (SAHH)	66814	54774	1490	1490	67	67	1052	6103	1	1	1	513.265	1024.52	2	1024.51	0.0038	0	42.8	5.2e-05	R	HSLPDGLMR	A
1	1	2::XP_009415939	S-adenosylhomocysteinase (SAHH)	66814	54774	1490	1490	67	67	1053	6213	1	1	1	513.265	1024.52	2	1024.51	0.0038	0	47.3	1.9e-05	R	HSLPDGLMR	A
1	1	2::XP_009415939	S-adenosylhomocysteinase (SAHH)	66814	54774	1490	1490	67	67	1054	6185	1	1	1	513.265	1024.52	2	1024.51	0.0038	0	45.76	2.7e-05	R	HSLPDGLMR	A
1	1	2::XP_009415939	S-adenosylhomocysteinase (SAHH)	66814	54774	1490	1490	67	67	1055	5938	1	1	1	513.265	1024.52	2	1024.51	0.0038	0	45.77	2.6e-05	R	HSLPDGLMR	A
1	1	2::XP_009415939	S-adenosylhomocysteinase (SAHH)	66814	54774	1490	1490	67	67	1056	6367	1	1	1	513.265	1024.52	2	1024.51	0.0039	0	45.28	3e-05	R	HSLPDGLMR	A
1	1	2::XP_009415939	S-adenosylhomocysteinase (SAHH)	66814	54774	1490	1490	67	67	1057	5962	1	1	1	513.265	1024.52	2	1024.51	0.0039	0	45.72	2.7e-05	R	HSLPDGLMR	A
1	1	2::XP_009415939	S-adenosylhomocysteinase (SAHH)	66814	54774	1490	1490	67	67	1058	6080	1	1	1	513.265	1024.52	2	1024.51	0.0041	0	45.63	2.7e-05	R	HSLPDGLMR	A
1	1	2::XP_009415939	S-adenosylhomocysteinase (SAHH)	66814	54774	1490	1490	67	67	1059	6055	1	1	1	513.266	1024.52	2	1024.51	0.0042	0	48.26	1.5e-05	R	HSLPDGLMR	A
1	1	2::XP_009415939	S-adenosylhomocysteinase (SAHH)	66814	54774	1490	1490	67	67	1060	6158	1	1	1	513.266	1024.52	2	1024.51	0.0042	0	42.77	5.3e-05	R	HSLPDGLMR	A
1	1	2::XP_009415939	S-adenosylhomocysteinase (SAHH)	66814	54774	1490	1490	67	67	1061	5752	1	1	1	513.266	1024.52	2	1024.51	0.0044	0	42.88	5.2e-05	R	HSLPDGLMR	A
1	1	2::XP_009415939	S-adenosylhomocysteinase (SAHH)	66814	54774	1490	1490	67	67	1062	5622	1	1	1	513.266	1024.52	2	1024.51	0.0044	0	42.72	5.3e-05	R	HSLPDGLMR	A
1	1	2::XP_009415939	S-adenosylhomocysteinase (SAHH)	66814	54774	1490	1490	67	67	1063	5692	1	1	1	513.266	1024.52	2	1024.51	0.0046	0	45.66	2.7e-05	R	HSLPDGLMR	A
1	1	2::XP_009415939	S-adenosylhomocysteinase (SAHH)	66814	54774	1490	1490	67	67	1064	5866	1	1	1	513.266	1024.52	2	1024.51	0.0046	0	45.68	2.7e-05	R	HSLPDGLMR	A
1	1	2::XP_009415939	S-adenosylhomocysteinase (SAHH)	66814	54774	1490	1490	67	67	1065	5842	1	1	1	513.266	1024.52	2	1024.51	0.0048	0	45.71	2.7e-05	R	HSLPDGLMR	A
1	1	2::XP_009415939	S-adenosylhomocysteinase (SAHH)	66814	54774	1490	1490	67	67	1073	7130	1	1	1	514.809	1027.6	2	1027.6	0.0001	0	80.67	8.6e-09	K	TGIIVLAEGR	L
1	1	2::XP_009415939	S-adenosylhomocysteinase (SAHH)	66814	54774	1490	1490	67	67	1074	7140	1	1	1	514.809	1027.6	2	1027.6	0.0005	0	79.09	1.2e-08	K	TGIIVLAEGR	L
1	1	2::XP_009415939	S-adenosylhomocysteinase (SAHH)	66814	54774	1490	1490	67	67	1075	7149	1	1	1	514.809	1027.6	2	1027.6	0.0007	0	77.81	1.7e-08	K	TGIIVLAEGR	L
1	1	2::XP_009415939	S-adenosylhomocysteinase (SAHH)	66814	54774	1490	1490	67	67	1076	6714	1	1	1	514.809	1027.6	2	1027.6	0.0008	0	72.24	6e-08	K	TGIIVLAEGR	L
1	1	2::XP_009415939	S-adenosylhomocysteinase (SAHH)	66814	54774	1490	1490	67	67	1077	7234	1	1	1	514.809	1027.6	2	1027.6	0.0009	0	77.75	1.7e-08	K	TGIIVLAEGR	L
1	1	2::XP_009415939	S-adenosylhomocysteinase (SAHH)	66814	54774	1490	1490	67	67	1078	5140	1	1	1	514.809	1027.6	2	1027.6	0.001	0	91.24	7.5e-10	K	TGIIVLAEGR	L
1	1	2::XP_009415939	S-adenosylhomocysteinase (SAHH)	66814	54774	1490	1490	67	67	1079	6788	1	1	1	514.809	1027.6	2	1027.6	0.0011	0	66.49	2.2e-07	K	TGIIVLAEGR	L
1	1	2::XP_009415939	S-adenosylhomocysteinase (SAHH)	66814	54774	1490	1490	67	67	1080	7078	1	1	1	514.809	1027.6	2	1027.6	0.0011	0	64.61	3.5e-07	K	TGIIVLAEGR	L
1	1	2::XP_009415939	S-adenosylhomocysteinase (SAHH)	66814	54774	1490	1490	67	67	1081	3662	1	1	1	514.809	1027.6	2	1027.6	0.0011	0	87.48	1.8e-09	K	TGIIVLAEGR	L
1	1	2::XP_009415939	S-adenosylhomocysteinase (SAHH)	66814	54774	1490	1490	67	67	1082	7155	1	1	1	514.809	1027.6	2	1027.6	0.0013	0	94.58	3.5e-10	K	TGIIVLAEGR	L
1	1	2::XP_009415939	S-adenosylhomocysteinase (SAHH)	66814	54774	1490	1490	67	67	1083	6985	1	1	1	514.809	1027.6	2	1027.6	0.0013	0	66.17	2.4e-07	K	TGIIVLAEGR	L
1	1	2::XP_009415939	S-adenosylhomocysteinase (SAHH)	66814	54774	1490	1490	67	67	1084	4238	1	1	1	514.809	1027.6	2	1027.6	0.0013	0	75.36	2.9e-08	K	TGIIVLAEGR	L
1	1	2::XP_009415939	S-adenosylhomocysteinase (SAHH)	66814	54774	1490	1490	67	67	1085	7020	1	1	1	514.809	1027.6	2	1027.6	0.0013	0	66.79	2.1e-07	K	TGIIVLAEGR	L
1	1	2::XP_009415939	S-adenosylhomocysteinase (SAHH)	66814	54774	1490	1490	67	67	1086	3711	1	1	1	514.809	1027.6	2	1027.6	0.0014	0	87.23	1.9e-09	K	TGIIVLAEGR	L
1	1	2::XP_009415939	S-adenosylhomocysteinase (SAHH)	66814	54774	1490	1490	67	67	1087	6772	1	1	1	514.809	1027.6	2	1027.6	0.0014	0	72.36	5.8e-08	K	TGIIVLAEGR	L
1	1	2::XP_009415939	S-adenosylhomocysteinase (SAHH)	66814	54774	1490	1490	67	67	1088	3590	1	1	1	514.809	1027.6	2	1027.6	0.0014	0	89.89	1e-09	K	TGIIVLAEGR	L
1	1	2::XP_009415939	S-adenosylhomocysteinase (SAHH)	66814	54774	1490	1490	67	67	1089	6972	1	1	1	514.809	1027.6	2	1027.6	0.0014	0	67.59	1.7e-07	K	TGIIVLAEGR	L
1	1	2::XP_009415939	S-adenosylhomocysteinase (SAHH)	66814	54774	1490	1490	67	67	1090	6950	1	1	1	514.809	1027.6	2	1027.6	0.0014	0	68.98	1.3e-07	K	TGIIVLAEGR	L
1	1	2::XP_009415939	S-adenosylhomocysteinase (SAHH)	66814	54774	1490	1490	67	67	1091	3854	1	1	1	514.809	1027.6	2	1027.6	0.0015	0	79.77	1.1e-08	K	TGIIVLAEGR	L
1	1	2::XP_009415939	S-adenosylhomocysteinase (SAHH)	66814	54774	1490	1490	67	67	1092	7228	1	1	1	514.809	1027.6	2	1027.6	0.0015	0	72.47	5.7e-08	K	TGIIVLAEGR	L
1	1	2::XP_009415939	S-adenosylhomocysteinase (SAHH)	66814	54774	1490	1490	67	67	1093	4277	1	1	1	514.809	1027.6	2	1027.6	0.0015	0	81.96	6.4e-09	K	TGIIVLAEGR	L
1	1	2::XP_009415939	S-adenosylhomocysteinase (SAHH)	66814	54774	1490	1490	67	67	1094	6800	1	1	1	514.809	1027.6	2	1027.6	0.0015	0	87	2e-09	K	TGIIVLAEGR	L
1	1	2::XP_009415939	S-adenosylhomocysteinase (SAHH)	66814	54774	1490	1490	67	67	1095	3626	1	1	1	514.809	1027.6	2	1027.6	0.0015	0	87.19	1.9e-09	K	TGIIVLAEGR	L
1	1	2::XP_009415939	S-adenosylhomocysteinase (SAHH)	66814	54774	1490	1490	67	67	1096	7008	1	1	1	514.809	1027.6	2	1027.6	0.0015	0	72.72	5.3e-08	K	TGIIVLAEGR	L
1	1	2::XP_009415939	S-adenosylhomocysteinase (SAHH)	66814	54774	1490	1490	67	67	1097	3806	1	1	1	514.809	1027.6	2	1027.6	0.0016	0	84.36	3.7e-09	K	TGIIVLAEGR	L
1	1	2::XP_009415939	S-adenosylhomocysteinase (SAHH)	66814	54774	1490	1490	67	67	1098	7067	1	1	1	514.809	1027.6	2	1027.6	0.0016	0	66.52	2.2e-07	K	TGIIVLAEGR	L
1	1	2::XP_009415939	S-adenosylhomocysteinase (SAHH)	66814	54774	1490	1490	67	67	1099	3758	1	1	1	514.809	1027.6	2	1027.6	0.0016	0	79.15	1.2e-08	K	TGIIVLAEGR	L
1	1	2::XP_009415939	S-adenosylhomocysteinase (SAHH)	66814	54774	1490	1490	67	67	1100	6694	1	1	1	514.809	1027.6	2	1027.6	0.0016	0	69.4	1.1e-07	K	TGIIVLAEGR	L
1	1	2::XP_009415939	S-adenosylhomocysteinase (SAHH)	66814	54774	1490	1490	67	67	1101	4956	1	1	1	514.809	1027.6	2	1027.6	0.0016	0	79.78	1.1e-08	K	TGIIVLAEGR	L
1	1	2::XP_009415939	S-adenosylhomocysteinase (SAHH)	66814	54774	1490	1490	67	67	1102	6996	1	1	1	514.809	1027.6	2	1027.6	0.0016	0	71.72	6.7e-08	K	TGIIVLAEGR	L
1	1	2::XP_009415939	S-adenosylhomocysteinase (SAHH)	66814	54774	1490	1490	67	67	1103	5182	1	1	1	514.809	1027.6	2	1027.6	0.0016	0	79.3	1.2e-08	K	TGIIVLAEGR	L
1	1	2::XP_009415939	S-adenosylhomocysteinase (SAHH)	66814	54774	1490	1490	67	67	1104	6827	1	1	1	514.809	1027.6	2	1027.6	0.0016	0	75.62	2.7e-08	K	TGIIVLAEGR	L
1	1	2::XP_009415939	S-adenosylhomocysteinase (SAHH)	66814	54774	1490	1490	67	67	1105	6911	1	1	1	514.809	1027.6	2	1027.6	0.0016	0	71.59	6.9e-08	K	TGIIVLAEGR	L
1	1	2::XP_009415939	S-adenosylhomocysteinase (SAHH)	66814	54774	1490	1490	67	67	1106	6900	1	1	1	514.809	1027.6	2	1027.6	0.0016	0	70.18	9.6e-08	K	TGIIVLAEGR	L
1	1	2::XP_009415939	S-adenosylhomocysteinase (SAHH)	66814	54774	1490	1490	67	67	1107	6963	1	1	1	514.809	1027.6	2	1027.6	0.0016	0	72.57	5.5e-08	K	TGIIVLAEGR	L
1	1	2::XP_009415939	S-adenosylhomocysteinase (SAHH)	66814	54774	1490	1490	67	67	1108	3902	1	1	1	514.809	1027.6	2	1027.6	0.0018	0	81.88	6.5e-09	K	TGIIVLAEGR	L
1	1	2::XP_009415939	S-adenosylhomocysteinase (SAHH)	66814	54774	1490	1490	67	67	1109	6857	1	1	1	514.809	1027.6	2	1027.6	0.0018	0	71.57	7e-08	K	TGIIVLAEGR	L
1	1	2::XP_009415939	S-adenosylhomocysteinase (SAHH)	66814	54774	1490	1490	67	67	1110	6939	1	1	1	514.809	1027.6	2	1027.6	0.0018	0	66.62	2.2e-07	K	TGIIVLAEGR	L
1	1	2::XP_009415939	S-adenosylhomocysteinase (SAHH)	66814	54774	1490	1490	67	67	1111	4322	1	1	1	514.809	1027.6	2	1027.6	0.0018	0	82.33	5.8e-09	K	TGIIVLAEGR	L
1	1	2::XP_009415939	S-adenosylhomocysteinase (SAHH)	66814	54774	1490	1490	67	67	1112	7201	1	1	1	514.809	1027.6	2	1027.6	0.0018	0	66.76	2.1e-07	K	TGIIVLAEGR	L
1	1	2::XP_009415939	S-adenosylhomocysteinase (SAHH)	66814	54774	1490	1490	67	67	1113	4638	1	1	1	514.809	1027.6	2	1027.6	0.0018	0	81.91	6.4e-09	K	TGIIVLAEGR	L
1	1	2::XP_009415939	S-adenosylhomocysteinase (SAHH)	66814	54774	1490	1490	67	67	1114	5050	1	1	1	514.809	1027.6	2	1027.6	0.0018	0	77.17	1.9e-08	K	TGIIVLAEGR	L
1	1	2::XP_009415939	S-adenosylhomocysteinase (SAHH)	66814	54774	1490	1490	67	67	1115	7249	1	1	1	514.809	1027.6	2	1027.6	0.0018	0	77.6	1.7e-08	K	TGIIVLAEGR	L
1	1	2::XP_009415939	S-adenosylhomocysteinase (SAHH)	66814	54774	1490	1490	67	67	1116	7056	1	1	1	514.809	1027.6	2	1027.6	0.0018	0	68.95	1.3e-07	K	TGIIVLAEGR	L
1	1	2::XP_009415939	S-adenosylhomocysteinase (SAHH)	66814	54774	1490	1490	67	67	1117	6589	1	1	1	514.809	1027.6	2	1027.6	0.0019	0	83.94	4e-09	K	TGIIVLAEGR	L
1	1	2::XP_009415939	S-adenosylhomocysteinase (SAHH)	66814	54774	1490	1490	67	67	1118	5252	1	1	1	514.809	1027.6	2	1027.6	0.0019	0	80.17	9.6e-09	K	TGIIVLAEGR	L
1	1	2::XP_009415939	S-adenosylhomocysteinase (SAHH)	66814	54774	1490	1490	67	67	1119	7182	1	1	1	514.809	1027.6	2	1027.6	0.0019	0	72.29	5.9e-08	K	TGIIVLAEGR	L
1	1	2::XP_009415939	S-adenosylhomocysteinase (SAHH)	66814	54774	1490	1490	67	67	1120	6889	1	1	1	514.809	1027.6	2	1027.6	0.0019	0	81.78	6.6e-09	K	TGIIVLAEGR	L
1	1	2::XP_009415939	S-adenosylhomocysteinase (SAHH)	66814	54774	1490	1490	67	67	1121	7216	1	1	1	514.81	1027.6	2	1027.6	0.002	0	72.4	5.8e-08	K	TGIIVLAEGR	L
1	1	2::XP_009415939	S-adenosylhomocysteinase (SAHH)	66814	54774	1490	1490	67	67	1122	6879	1	1	1	514.81	1027.6	2	1027.6	0.002	0	81.48	7.1e-09	K	TGIIVLAEGR	L
1	1	2::XP_009415939	S-adenosylhomocysteinase (SAHH)	66814	54774	1490	1490	67	67	1123	4049	1	1	1	514.81	1027.6	2	1027.6	0.002	0	88.03	1.6e-09	K	TGIIVLAEGR	L
1	1	2::XP_009415939	S-adenosylhomocysteinase (SAHH)	66814	54774	1490	1490	67	67	1124	7121	1	1	1	514.81	1027.6	2	1027.6	0.002	0	81.14	7.7e-09	K	TGIIVLAEGR	L
1	1	2::XP_009415939	S-adenosylhomocysteinase (SAHH)	66814	54774	1490	1490	67	67	1125	5003	1	1	1	514.81	1027.6	2	1027.6	0.002	0	88.09	1.6e-09	K	TGIIVLAEGR	L
1	1	2::XP_009415939	S-adenosylhomocysteinase (SAHH)	66814	54774	1490	1490	67	67	1126	7043	1	1	1	514.81	1027.6	2	1027.6	0.002	0	70.02	1e-07	K	TGIIVLAEGR	L
1	1	2::XP_009415939	S-adenosylhomocysteinase (SAHH)	66814	54774	1490	1490	67	67	1127	4094	1	1	1	514.81	1027.6	2	1027.6	0.002	0	79.27	1.2e-08	K	TGIIVLAEGR	L
1	1	2::XP_009415939	S-adenosylhomocysteinase (SAHH)	66814	54774	1490	1490	67	67	1128	6842	1	1	1	514.81	1027.6	2	1027.6	0.002	0	79.45	1.1e-08	K	TGIIVLAEGR	L
1	1	2::XP_009415939	S-adenosylhomocysteinase (SAHH)	66814	54774	1490	1490	67	67	1129	7091	1	1	1	514.81	1027.6	2	1027.6	0.002	0	68.86	1.3e-07	K	TGIIVLAEGR	L
1	1	2::XP_009415939	S-adenosylhomocysteinase (SAHH)	66814	54774	1490	1490	67	67	1130	6757	1	1	1	514.81	1027.6	2	1027.6	0.002	0	71.1	7.8e-08	K	TGIIVLAEGR	L
1	1	2::XP_009415939	S-adenosylhomocysteinase (SAHH)	66814	54774	1490	1490	67	67	1131	6642	1	1	1	514.81	1027.6	2	1027.6	0.0021	0	48.31	1.5e-05	K	TGIIVLAEGR	L
1	1	2::XP_009415939	S-adenosylhomocysteinase (SAHH)	66814	54774	1490	1490	67	67	1132	3950	1	1	1	514.81	1027.6	2	1027.6	0.0021	0	82	6.3e-09	K	TGIIVLAEGR	L
1	1	2::XP_009415939	S-adenosylhomocysteinase (SAHH)	66814	54774	1490	1490	67	67	1133	6923	1	1	1	514.81	1027.6	2	1027.6	0.0021	0	71.75	6.7e-08	K	TGIIVLAEGR	L
1	1	2::XP_009415939	S-adenosylhomocysteinase (SAHH)	66814	54774	1490	1490	67	67	1134	6805	1	1	1	514.81	1027.6	2	1027.6	0.0021	0	75.79	2.6e-08	K	TGIIVLAEGR	L
1	1	2::XP_009415939	S-adenosylhomocysteinase (SAHH)	66814	54774	1490	1490	67	67	1135	6428	1	1	1	514.81	1027.6	2	1027.6	0.0021	0	76.33	2.3e-08	K	TGIIVLAEGR	L
1	1	2::XP_009415939	S-adenosylhomocysteinase (SAHH)	66814	54774	1490	1490	67	67	1136	7242	1	1	1	514.81	1027.6	2	1027.6	0.0021	0	68.55	1.4e-07	K	TGIIVLAEGR	L
1	1	2::XP_009415939	S-adenosylhomocysteinase (SAHH)	66814	54774	1490	1490	67	67	1137	6565	1	1	1	514.81	1027.6	2	1027.6	0.0021	0	67.5	1.8e-07	K	TGIIVLAEGR	L
1	1	2::XP_009415939	S-adenosylhomocysteinase (SAHH)	66814	54774	1490	1490	67	67	1138	7207	1	1	1	514.81	1027.6	2	1027.6	0.0022	0	74.31	3.7e-08	K	TGIIVLAEGR	L
1	1	2::XP_009415939	S-adenosylhomocysteinase (SAHH)	66814	54774	1490	1490	67	67	1139	4902	1	1	1	514.81	1027.6	2	1027.6	0.0022	0	81.95	6.4e-09	K	TGIIVLAEGR	L
1	1	2::XP_009415939	S-adenosylhomocysteinase (SAHH)	66814	54774	1490	1490	67	67	1140	6737	1	1	1	514.81	1027.6	2	1027.6	0.0022	0	75.89	2.6e-08	K	TGIIVLAEGR	L
1	1	2::XP_009415939	S-adenosylhomocysteinase (SAHH)	66814	54774	1490	1490	67	67	1141	3548	1	1	1	514.81	1027.6	2	1027.6	0.0022	0	93.37	4.6e-10	K	TGIIVLAEGR	L
1	1	2::XP_009415939	S-adenosylhomocysteinase (SAHH)	66814	54774	1490	1490	67	67	1142	6222	1	1	1	514.81	1027.6	2	1027.6	0.0022	0	66.64	2.2e-07	K	TGIIVLAEGR	L
1	1	2::XP_009415939	S-adenosylhomocysteinase (SAHH)	66814	54774	1490	1490	67	67	1143	6342	1	1	1	514.81	1027.6	2	1027.6	0.0022	0	66.6	2.2e-07	K	TGIIVLAEGR	L
1	1	2::XP_009415939	S-adenosylhomocysteinase (SAHH)	66814	54774	1490	1490	67	67	1144	7051	1	1	1	514.81	1027.6	2	1027.6	0.0023	0	68.8	1.3e-07	K	TGIIVLAEGR	L
1	1	2::XP_009415939	S-adenosylhomocysteinase (SAHH)	66814	54774	1490	1490	67	67	1145	3998	1	1	1	514.81	1027.61	2	1027.6	0.0024	0	78.34	1.5e-08	K	TGIIVLAEGR	L
1	1	2::XP_009415939	S-adenosylhomocysteinase (SAHH)	66814	54774	1490	1490	67	67	1146	6614	1	1	1	514.81	1027.61	2	1027.6	0.0024	0	73.77	4.2e-08	K	TGIIVLAEGR	L
1	1	2::XP_009415939	S-adenosylhomocysteinase (SAHH)	66814	54774	1490	1490	67	67	1147	4359	1	1	1	514.81	1027.61	2	1027.6	0.0024	0	77.82	1.7e-08	K	TGIIVLAEGR	L
1	1	2::XP_009415939	S-adenosylhomocysteinase (SAHH)	66814	54774	1490	1490	67	67	1148	6475	1	1	1	514.81	1027.61	2	1027.6	0.0024	0	76.38	2.3e-08	K	TGIIVLAEGR	L
1	1	2::XP_009415939	S-adenosylhomocysteinase (SAHH)	66814	54774	1490	1490	67	67	1149	5508	1	1	1	514.81	1027.61	2	1027.6	0.0024	0	71.97	6.4e-08	K	TGIIVLAEGR	L
1	1	2::XP_009415939	S-adenosylhomocysteinase (SAHH)	66814	54774	1490	1490	67	67	1150	6929	1	1	1	514.81	1027.61	2	1027.6	0.0025	0	68.91	1.3e-07	K	TGIIVLAEGR	L
1	1	2::XP_009415939	S-adenosylhomocysteinase (SAHH)	66814	54774	1490	1490	67	67	1151	7163	1	1	1	514.81	1027.61	2	1027.6	0.0025	0	80.56	8.8e-09	K	TGIIVLAEGR	L
1	1	2::XP_009415939	S-adenosylhomocysteinase (SAHH)	66814	54774	1490	1490	67	67	1152	7032	1	1	1	514.81	1027.61	2	1027.6	0.0025	0	72.54	5.6e-08	K	TGIIVLAEGR	L
1	1	2::XP_009415939	S-adenosylhomocysteinase (SAHH)	66814	54774	1490	1490	67	67	1153	5994	1	1	1	514.81	1027.61	2	1027.6	0.0025	0	65.67	2.7e-07	K	TGIIVLAEGR	L
1	1	2::XP_009415939	S-adenosylhomocysteinase (SAHH)	66814	54774	1490	1490	67	67	1154	7177	1	1	1	514.81	1027.61	2	1027.6	0.0026	0	63.75	4.2e-07	K	TGIIVLAEGR	L
1	1	2::XP_009415939	S-adenosylhomocysteinase (SAHH)	66814	54774	1490	1490	67	67	1155	6503	1	1	1	514.81	1027.61	2	1027.6	0.0026	0	61.48	7.1e-07	K	TGIIVLAEGR	L
1	1	2::XP_009415939	S-adenosylhomocysteinase (SAHH)	66814	54774	1490	1490	67	67	1156	5106	1	1	1	514.81	1027.61	2	1027.6	0.0026	0	81.9	6.5e-09	K	TGIIVLAEGR	L
1	1	2::XP_009415939	S-adenosylhomocysteinase (SAHH)	66814	54774	1490	1490	67	67	1157	6868	1	1	1	514.81	1027.61	2	1027.6	0.0026	0	78.11	1.5e-08	K	TGIIVLAEGR	L
1	1	2::XP_009415939	S-adenosylhomocysteinase (SAHH)	66814	54774	1490	1490	67	67	1158	6363	1	1	1	514.81	1027.61	2	1027.6	0.0026	0	71.51	7.1e-08	K	TGIIVLAEGR	L
1	1	2::XP_009415939	S-adenosylhomocysteinase (SAHH)	66814	54774	1490	1490	67	67	1159	6246	1	1	1	514.81	1027.61	2	1027.6	0.0026	0	66.65	2.2e-07	K	TGIIVLAEGR	L
1	1	2::XP_009415939	S-adenosylhomocysteinase (SAHH)	66814	54774	1490	1490	67	67	1160	6319	1	1	1	514.81	1027.61	2	1027.6	0.0026	0	63.19	4.8e-07	K	TGIIVLAEGR	L
1	1	2::XP_009415939	S-adenosylhomocysteinase (SAHH)	66814	54774	1490	1490	67	67	1161	4197	1	1	1	514.81	1027.61	2	1027.6	0.0027	0	81.51	7.1e-09	K	TGIIVLAEGR	L
1	1	2::XP_009415939	S-adenosylhomocysteinase (SAHH)	66814	54774	1490	1490	67	67	1162	4785	1	1	1	514.81	1027.61	2	1027.6	0.0027	0	85.13	3.1e-09	K	TGIIVLAEGR	L
1	1	2::XP_009415939	S-adenosylhomocysteinase (SAHH)	66814	54774	1490	1490	67	67	1163	4144	1	1	1	514.81	1027.61	2	1027.6	0.0027	0	79.3	1.2e-08	K	TGIIVLAEGR	L
1	1	2::XP_009415939	S-adenosylhomocysteinase (SAHH)	66814	54774	1490	1490	67	67	1164	4455	1	1	1	514.81	1027.61	2	1027.6	0.0027	0	79.85	1e-08	K	TGIIVLAEGR	L
1	1	2::XP_009415939	S-adenosylhomocysteinase (SAHH)	66814	54774	1490	1490	67	67	1165	6291	1	1	1	514.81	1027.61	2	1027.6	0.0027	0	73.78	4.2e-08	K	TGIIVLAEGR	L
1	1	2::XP_009415939	S-adenosylhomocysteinase (SAHH)	66814	54774	1490	1490	67	67	1166	6406	1	1	1	514.81	1027.61	2	1027.6	0.0027	0	70.03	9.9e-08	K	TGIIVLAEGR	L
1	1	2::XP_009415939	S-adenosylhomocysteinase (SAHH)	66814	54774	1490	1490	67	67	1167	4736	1	1	1	514.81	1027.61	2	1027.6	0.0029	0	79.81	1e-08	K	TGIIVLAEGR	L
1	1	2::XP_009415939	S-adenosylhomocysteinase (SAHH)	66814	54774	1490	1490	67	67	1168	4410	1	1	1	514.81	1027.61	2	1027.6	0.0029	0	79.69	1.1e-08	K	TGIIVLAEGR	L
1	1	2::XP_009415939	S-adenosylhomocysteinase (SAHH)	66814	54774	1490	1490	67	67	1169	6532	1	1	1	514.81	1027.61	2	1027.6	0.0029	0	86.82	2.1e-09	K	TGIIVLAEGR	L
1	1	2::XP_009415939	S-adenosylhomocysteinase (SAHH)	66814	54774	1490	1490	67	67	1170	6267	1	1	1	514.81	1027.61	2	1027.6	0.0029	0	71.75	6.7e-08	K	TGIIVLAEGR	L
1	1	2::XP_009415939	S-adenosylhomocysteinase (SAHH)	66814	54774	1490	1490	67	67	1171	4845	1	1	1	514.81	1027.61	2	1027.6	0.0029	0	79.33	1.2e-08	K	TGIIVLAEGR	L
1	1	2::XP_009415939	S-adenosylhomocysteinase (SAHH)	66814	54774	1490	1490	67	67	1172	4589	1	1	1	514.81	1027.61	2	1027.6	0.003	0	77.27	1.9e-08	K	TGIIVLAEGR	L
1	1	2::XP_009415939	S-adenosylhomocysteinase (SAHH)	66814	54774	1490	1490	67	67	1173	4503	1	1	1	514.81	1027.61	2	1027.6	0.003	0	79.97	1e-08	K	TGIIVLAEGR	L
1	1	2::XP_009415939	S-adenosylhomocysteinase (SAHH)	66814	54774	1490	1490	67	67	1174	6453	1	1	1	514.81	1027.61	2	1027.6	0.003	0	76.41	2.3e-08	K	TGIIVLAEGR	L
1	1	2::XP_009415939	S-adenosylhomocysteinase (SAHH)	66814	54774	1490	1490	67	67	1175	6023	1	1	1	514.81	1027.61	2	1027.6	0.0031	0	80.22	9.5e-09	K	TGIIVLAEGR	L
1	1	2::XP_009415939	S-adenosylhomocysteinase (SAHH)	66814	54774	1490	1490	67	67	1176	4688	1	1	1	514.81	1027.61	2	1027.6	0.0031	0	79.82	1e-08	K	TGIIVLAEGR	L
1	1	2::XP_009415939	S-adenosylhomocysteinase (SAHH)	66814	54774	1490	1490	67	67	1177	7110	1	1	1	514.81	1027.61	2	1027.6	0.0032	0	69.06	1.2e-07	K	TGIIVLAEGR	L
1	1	2::XP_009415939	S-adenosylhomocysteinase (SAHH)	66814	54774	1490	1490	67	67	1178	6179	1	1	1	514.81	1027.61	2	1027.6	0.0032	0	71.04	7.9e-08	K	TGIIVLAEGR	L
1	1	2::XP_009415939	S-adenosylhomocysteinase (SAHH)	66814	54774	1490	1490	67	67	1179	6092	1	1	1	514.81	1027.61	2	1027.6	0.0032	0	68.47	1.4e-07	K	TGIIVLAEGR	L
1	1	2::XP_009415939	S-adenosylhomocysteinase (SAHH)	66814	54774	1490	1490	67	67	1180	6385	1	1	1	514.81	1027.61	2	1027.6	0.0033	0	69.13	1.2e-07	K	TGIIVLAEGR	L
1	1	2::XP_009415939	S-adenosylhomocysteinase (SAHH)	66814	54774	1490	1490	67	67	1181	6137	1	1	1	514.81	1027.61	2	1027.6	0.0033	0	68.48	1.4e-07	K	TGIIVLAEGR	L
1	1	2::XP_009415939	S-adenosylhomocysteinase (SAHH)	66814	54774	1490	1490	67	67	1182	4550	1	1	1	514.81	1027.61	2	1027.6	0.0033	0	75.2	3e-08	K	TGIIVLAEGR	L
1	1	2::XP_009415939	S-adenosylhomocysteinase (SAHH)	66814	54774	1490	1490	67	67	1183	5726	1	1	1	514.81	1027.61	2	1027.6	0.0035	0	77.8	1.7e-08	K	TGIIVLAEGR	L
1	1	2::XP_009415939	S-adenosylhomocysteinase (SAHH)	66814	54774	1490	1490	67	67	1184	5633	1	1	1	514.811	1027.61	2	1027.6	0.0038	0	72.53	5.6e-08	K	TGIIVLAEGR	L
1	1	2::XP_009415939	S-adenosylhomocysteinase (SAHH)	66814	54774	1490	1490	67	67	1185	5880	1	1	1	514.811	1027.61	2	1027.6	0.0041	0	62.36	5.8e-07	K	TGIIVLAEGR	L
1	1	2::XP_009415939	S-adenosylhomocysteinase (SAHH)	66814	54774	1490	1490	67	67	1186	5914	1	1	1	514.811	1027.61	2	1027.6	0.0043	0	52.27	5.9e-06	K	TGIIVLAEGR	L
1	1	2::XP_009415939	S-adenosylhomocysteinase (SAHH)	66814	54774	1490	1490	67	67	1187	5666	1	1	1	514.811	1027.61	2	1027.6	0.0043	0	71.83	6.6e-08	K	TGIIVLAEGR	L
1	1	2::XP_009415939	S-adenosylhomocysteinase (SAHH)	66814	54774	1490	1490	67	67	1188	5562	1	1	1	514.811	1027.61	2	1027.6	0.0047	0	72.01	6.3e-08	K	TGIIVLAEGR	L
1	1	2::XP_009415939	S-adenosylhomocysteinase (SAHH)	66814	54774	1490	1490	67	67	1189	5818	1	1	1	514.811	1027.61	2	1027.6	0.0049	0	65.8	2.6e-07	K	TGIIVLAEGR	L
1	1	2::XP_009415939	S-adenosylhomocysteinase (SAHH)	66814	54774	1490	1490	67	67	1240	2301	1	1	1	521.26	1040.51	2	1040.51	-0.0011	0	30.45	0.0009	R	HSLPDGLMR	A
1	1	2::XP_009415939	S-adenosylhomocysteinase (SAHH)	66814	54774	1490	1490	67	67	1241	1562	1	1	1	521.261	1040.51	2	1040.51	0.0006	0	41.84	6.5e-05	R	HSLPDGLMR	A
1	1	2::XP_009415939	S-adenosylhomocysteinase (SAHH)	66814	54774	1490	1490	67	67	1242	2188	1	1	1	521.261	1040.51	2	1040.51	0.0006	0	40.94	8.1e-05	R	HSLPDGLMR	A
1	1	2::XP_009415939	S-adenosylhomocysteinase (SAHH)	66814	54774	1490	1490	67	67	1243	1836	1	1	1	521.261	1040.51	2	1040.51	0.0007	0	45.42	2.9e-05	R	HSLPDGLMR	A
1	1	2::XP_009415939	S-adenosylhomocysteinase (SAHH)	66814	54774	1490	1490	67	67	1244	6707	1	1	1	521.261	1040.51	2	1040.51	0.0007	0	39.02	0.00013	R	HSLPDGLMR	A
1	1	2::XP_009415939	S-adenosylhomocysteinase (SAHH)	66814	54774	1490	1490	67	67	1245	1790	1	1	1	521.261	1040.51	2	1040.51	0.0011	0	47.8	1.7e-05	R	HSLPDGLMR	A
1	1	2::XP_009415939	S-adenosylhomocysteinase (SAHH)	66814	54774	1490	1490	67	67	1246	6672	1	1	1	521.261	1040.51	2	1040.51	0.0011	0	21.01	0.0079	R	HSLPDGLMR	A
1	1	2::XP_009415939	S-adenosylhomocysteinase (SAHH)	66814	54774	1490	1490	67	67	1247	6733	1	1	1	521.261	1040.51	2	1040.51	0.0011	0	28.53	0.0014	R	HSLPDGLMR	A
1	1	2::XP_009415939	S-adenosylhomocysteinase (SAHH)	66814	54774	1490	1490	67	67	1248	2079	1	1	1	521.262	1040.51	2	1040.51	0.0016	0	39.33	0.00012	R	HSLPDGLMR	A
1	1	2::XP_009415939	S-adenosylhomocysteinase (SAHH)	66814	54774	1490	1490	67	67	1249	2137	1	1	1	521.262	1040.51	2	1040.51	0.0016	0	38.63	0.00014	R	HSLPDGLMR	A
1	1	2::XP_009415939	S-adenosylhomocysteinase (SAHH)	66814	54774	1490	1490	67	67	1250	1920	1	1	1	521.262	1040.51	2	1040.51	0.0018	0	45.9	2.6e-05	R	HSLPDGLMR	A
1	1	2::XP_009415939	S-adenosylhomocysteinase (SAHH)	66814	54774	1490	1490	67	67	1253	6648	1	1	1	521.262	1040.51	2	1040.51	0.0023	0	29.08	0.0012	R	HSLPDGLMR	A
1	1	2::XP_009415939	S-adenosylhomocysteinase (SAHH)	66814	54774	1490	1490	67	67	1254	1873	1	1	1	521.262	1040.51	2	1040.51	0.0023	0	50.97	8e-06	R	HSLPDGLMR	A
1	1	2::XP_009415939	S-adenosylhomocysteinase (SAHH)	66814	54774	1490	1490	67	67	1255	6282	1	1	1	521.263	1040.51	2	1040.51	0.0037	0	40.61	8.7e-05	R	HSLPDGLMR	A
1	1	2::XP_009415939	S-adenosylhomocysteinase (SAHH)	66814	54774	1490	1490	67	67	1257	2755	1	1	1	522.733	1043.45	2	1043.45	0.002	0	56.45	2.3e-06	K	FDNLYGCR	H
1	1	2::XP_009415939	S-adenosylhomocysteinase (SAHH)	66814	54774	1490	1490	67	67	1258	2803	1	1	1	522.733	1043.45	2	1043.45	0.0023	0	53.43	4.5e-06	K	FDNLYGCR	H
1	1	2::XP_009415939	S-adenosylhomocysteinase (SAHH)	66814	54774	1490	1490	67	67	1259	2718	1	1	1	522.734	1043.45	2	1043.45	0.0041	0	56.25	2.4e-06	K	FDNLYGCR	H
1	1	2::XP_009415939	S-adenosylhomocysteinase (SAHH)	66814	54774	1490	1490	67	67	1392	6006	1	1	1	536.31	1070.61	2	1070.61	-0.0032	0	18.11	0.015	R	ITIKPQTDR	W
1	1	2::XP_009415939	S-adenosylhomocysteinase (SAHH)	66814	54774	1490	1490	67	67	1393	6204	1	1	1	536.31	1070.61	2	1070.61	-0.0031	0	20.19	0.0096	R	ITIKPQTDR	W
1	1	2::XP_009415939	S-adenosylhomocysteinase (SAHH)	66814	54774	1490	1490	67	67	1394	6358	1	1	1	536.311	1070.61	2	1070.61	-0.0014	0	23.68	0.0043	R	ITIKPQTDR	W
1	1	2::XP_009415939	S-adenosylhomocysteinase (SAHH)	66814	54774	1490	1490	67	67	1395	1939	1	1	1	357.877	1070.61	3	1070.61	-0.0003	0	31.21	0.00076	R	ITIKPQTDR	W
1	1	2::XP_009415939	S-adenosylhomocysteinase (SAHH)	66814	54774	1490	1490	67	67	1396	1237	1	1	1	357.877	1070.61	3	1070.61	-0.0003	0	35.85	0.00026	R	ITIKPQTDR	W
1	1	2::XP_009415939	S-adenosylhomocysteinase (SAHH)	66814	54774	1490	1490	67	67	1397	1239	1	1	1	536.311	1070.61	2	1070.61	-0.0003	0	36.1	0.00025	R	ITIKPQTDR	W
1	1	2::XP_009415939	S-adenosylhomocysteinase (SAHH)	66814	54774	1490	1490	67	67	1398	1325	1	1	1	357.877	1070.61	3	1070.61	0.0002	0	36.08	0.00025	R	ITIKPQTDR	W
1	1	2::XP_009415939	S-adenosylhomocysteinase (SAHH)	66814	54774	1490	1490	67	67	1399	6507	1	1	1	536.312	1070.61	2	1070.61	0.0002	0	31.02	0.00079	R	ITIKPQTDR	W
1	1	2::XP_009415939	S-adenosylhomocysteinase (SAHH)	66814	54774	1490	1490	67	67	1400	918	1	1	1	357.877	1070.61	3	1070.61	0.0003	0	24.62	0.0035	R	ITIKPQTDR	W
1	1	2::XP_009415939	S-adenosylhomocysteinase (SAHH)	66814	54774	1490	1490	67	67	1401	1391	1	1	1	357.877	1070.61	3	1070.61	0.0004	0	36.47	0.00023	R	ITIKPQTDR	W
1	1	2::XP_009415939	S-adenosylhomocysteinase (SAHH)	66814	54774	1490	1490	67	67	1402	1326	1	1	1	536.312	1070.61	2	1070.61	0.0005	0	54.65	3.4e-06	R	ITIKPQTDR	W
1	1	2::XP_009415939	S-adenosylhomocysteinase (SAHH)	66814	54774	1490	1490	67	67	1403	1414	1	1	1	357.877	1070.61	3	1070.61	0.0006	0	45.72	2.7e-05	R	ITIKPQTDR	W
1	1	2::XP_009415939	S-adenosylhomocysteinase (SAHH)	66814	54774	1490	1490	67	67	1404	1359	1	1	1	357.877	1070.61	3	1070.61	0.0006	0	47.59	1.7e-05	R	ITIKPQTDR	W
1	1	2::XP_009415939	S-adenosylhomocysteinase (SAHH)	66814	54774	1490	1490	67	67	1405	1452	1	1	1	357.877	1070.61	3	1070.61	0.0007	0	43.64	4.3e-05	R	ITIKPQTDR	W
1	1	2::XP_009415939	S-adenosylhomocysteinase (SAHH)	66814	54774	1490	1490	67	67	1406	1418	1	1	1	536.312	1070.61	2	1070.61	0.001	0	58.59	1.4e-06	R	ITIKPQTDR	W
1	1	2::XP_009415939	S-adenosylhomocysteinase (SAHH)	66814	54774	1490	1490	67	67	1407	897	1	1	1	536.312	1070.61	2	1070.61	0.001	0	39.29	0.00012	R	ITIKPQTDR	W
1	1	2::XP_009415939	S-adenosylhomocysteinase (SAHH)	66814	54774	1490	1490	67	67	1408	2121	1	1	1	357.877	1070.61	3	1070.61	0.001	0	24.79	0.0033	R	ITIKPQTDR	W
1	1	2::XP_009415939	S-adenosylhomocysteinase (SAHH)	66814	54774	1490	1490	67	67	1409	2042	1	1	1	357.877	1070.61	3	1070.61	0.0011	0	34.31	0.00037	R	ITIKPQTDR	W
1	1	2::XP_009415939	S-adenosylhomocysteinase (SAHH)	66814	54774	1490	1490	67	67	1410	1392	1	1	1	536.312	1070.61	2	1070.61	0.0012	0	58.26	1.5e-06	R	ITIKPQTDR	W
1	1	2::XP_009415939	S-adenosylhomocysteinase (SAHH)	66814	54774	1490	1490	67	67	1411	1279	1	1	1	357.877	1070.61	3	1070.61	0.0013	0	49.59	1.1e-05	R	ITIKPQTDR	W
1	1	2::XP_009415939	S-adenosylhomocysteinase (SAHH)	66814	54774	1490	1490	67	67	1412	1455	1	1	1	536.312	1070.61	2	1070.61	0.0013	0	60.49	8.9e-07	R	ITIKPQTDR	W
1	1	2::XP_009415939	S-adenosylhomocysteinase (SAHH)	66814	54774	1490	1490	67	67	1413	1020	1	1	1	536.312	1070.61	2	1070.61	0.0014	0	42.92	5.1e-05	R	ITIKPQTDR	W
1	1	2::XP_009415939	S-adenosylhomocysteinase (SAHH)	66814	54774	1490	1490	67	67	1414	1284	1	1	1	536.312	1070.61	2	1070.61	0.0014	0	45.95	2.5e-05	R	ITIKPQTDR	W
1	1	2::XP_009415939	S-adenosylhomocysteinase (SAHH)	66814	54774	1490	1490	67	67	1415	1360	1	1	1	536.312	1070.61	2	1070.61	0.0014	0	58.4	1.4e-06	R	ITIKPQTDR	W
1	1	2::XP_009415939	S-adenosylhomocysteinase (SAHH)	66814	54774	1490	1490	67	67	1416	1500	1	1	1	357.877	1070.61	3	1070.61	0.0015	0	49.54	1.1e-05	R	ITIKPQTDR	W
1	1	2::XP_009415939	S-adenosylhomocysteinase (SAHH)	66814	54774	1490	1490	67	67	1417	1989	1	1	1	357.877	1070.61	3	1070.61	0.0015	0	31.12	0.00077	R	ITIKPQTDR	W
1	1	2::XP_009415939	S-adenosylhomocysteinase (SAHH)	66814	54774	1490	1490	67	67	1418	1684	1	1	1	536.312	1070.61	2	1070.61	0.0017	0	43.7	4.3e-05	R	ITIKPQTDR	W
1	1	2::XP_009415939	S-adenosylhomocysteinase (SAHH)	66814	54774	1490	1490	67	67	1419	1758	1	1	1	357.877	1070.61	3	1070.61	0.0017	0	36.24	0.00024	R	ITIKPQTDR	W
1	1	2::XP_009415939	S-adenosylhomocysteinase (SAHH)	66814	54774	1490	1490	67	67	1420	1635	1	1	1	536.312	1070.61	2	1070.61	0.002	0	52.08	6.2e-06	R	ITIKPQTDR	W
1	1	2::XP_009415939	S-adenosylhomocysteinase (SAHH)	66814	54774	1490	1490	67	67	1421	1633	1	1	1	357.877	1070.61	3	1070.61	0.0023	0	36.27	0.00024	R	ITIKPQTDR	W
1	1	2::XP_009415939	S-adenosylhomocysteinase (SAHH)	66814	54774	1490	1490	67	67	1422	1668	1	1	1	357.878	1070.61	3	1070.61	0.0026	0	36.5	0.00022	R	ITIKPQTDR	W
1	1	2::XP_009415939	S-adenosylhomocysteinase (SAHH)	66814	54774	1490	1490	67	67	1423	1705	1	1	1	357.878	1070.61	3	1070.61	0.0026	0	38.16	0.00015	R	ITIKPQTDR	W
1	1	2::XP_009415939	S-adenosylhomocysteinase (SAHH)	66814	54774	1490	1490	67	67	1424	813	1	1	1	536.314	1070.61	2	1070.61	0.0045	0	30.45	0.0009	R	ITIKPQTDR	W
1	1	2::XP_009415939	S-adenosylhomocysteinase (SAHH)	66814	54774	1490	1490	67	67	1527	58	1	1	1	361.862	1082.56	3	1082.56	0.0039	2	26.69	0.0021	K	EKTTGKYEK	K
1	1	2::XP_009415939	S-adenosylhomocysteinase (SAHH)	66814	54774	1490	1490	67	67	1607	6570	1	1	1	551.275	1100.54	2	1100.54	-0.0001	0	39.54	0.00011	K	DIIMVDHMK	K
1	1	2::XP_009415939	S-adenosylhomocysteinase (SAHH)	66814	54774	1490	1490	67	67	1608	6294	1	1	1	551.275	1100.54	2	1100.54	0	0	45	3.2e-05	K	DIIMVDHMK	K
1	1	2::XP_009415939	S-adenosylhomocysteinase (SAHH)	66814	54774	1490	1490	67	67	1609	6505	1	1	1	551.275	1100.54	2	1100.54	0.0004	0	29.2	0.0012	K	DIIMVDHMK	K
1	1	2::XP_009415939	S-adenosylhomocysteinase (SAHH)	66814	54774	1490	1490	67	67	1610	6167	1	1	1	551.275	1100.54	2	1100.54	0.0004	0	26.46	0.0023	K	DIIMVDHMK	K
1	1	2::XP_009415939	S-adenosylhomocysteinase (SAHH)	66814	54774	1490	1490	67	67	1611	6477	1	1	1	551.275	1100.54	2	1100.54	0.0004	0	29.31	0.0012	K	DIIMVDHMK	K
1	1	2::XP_009415939	S-adenosylhomocysteinase (SAHH)	66814	54774	1490	1490	67	67	1612	5815	1	1	1	551.276	1100.54	2	1100.54	0.0009	0	30.49	0.00089	K	DIIMVDHMK	K
1	1	2::XP_009415939	S-adenosylhomocysteinase (SAHH)	66814	54774	1490	1490	67	67	1613	6025	1	1	1	551.276	1100.54	2	1100.54	0.001	0	40.94	8.1e-05	K	DIIMVDHMK	K
1	1	2::XP_009415939	S-adenosylhomocysteinase (SAHH)	66814	54774	1490	1490	67	67	1614	6058	1	1	1	551.276	1100.54	2	1100.54	0.001	0	30.14	0.00097	K	DIIMVDHMK	K
1	1	2::XP_009415939	S-adenosylhomocysteinase (SAHH)	66814	54774	1490	1490	67	67	1616	6095	1	1	1	551.276	1100.54	2	1100.54	0.0011	0	28.86	0.0013	K	DIIMVDHMK	K
1	1	2::XP_009415939	S-adenosylhomocysteinase (SAHH)	66814	54774	1490	1490	67	67	1618	3079	1	1	1	367.853	1100.54	3	1100.54	0.0013	0	24.85	0.0033	K	DIIMVDHMK	K
1	1	2::XP_009415939	S-adenosylhomocysteinase (SAHH)	66814	54774	1490	1490	67	67	1619	6348	1	1	1	551.276	1100.54	2	1100.54	0.0014	0	44.35	3.7e-05	K	DIIMVDHMK	K
1	1	2::XP_009415939	S-adenosylhomocysteinase (SAHH)	66814	54774	1490	1490	67	67	1620	6139	1	1	1	551.276	1100.54	2	1100.54	0.0014	0	28.92	0.0013	K	DIIMVDHMK	K
1	1	2::XP_009415939	S-adenosylhomocysteinase (SAHH)	66814	54774	1490	1490	67	67	1621	6264	1	1	1	551.276	1100.54	2	1100.54	0.0015	0	44.66	3.4e-05	K	DIIMVDHMK	K
1	1	2::XP_009415939	S-adenosylhomocysteinase (SAHH)	66814	54774	1490	1490	67	67	1622	6198	1	1	1	551.276	1100.54	2	1100.54	0.0015	0	41.02	7.9e-05	K	DIIMVDHMK	K
1	1	2::XP_009415939	S-adenosylhomocysteinase (SAHH)	66814	54774	1490	1490	67	67	1623	3164	1	1	1	367.853	1100.54	3	1100.54	0.0016	0	24.89	0.0032	K	DIIMVDHMK	K
1	1	2::XP_009415939	S-adenosylhomocysteinase (SAHH)	66814	54774	1490	1490	67	67	1624	6786	1	1	1	551.276	1100.54	2	1100.54	0.0016	0	29.59	0.0011	K	DIIMVDHMK	K
1	1	2::XP_009415939	S-adenosylhomocysteinase (SAHH)	66814	54774	1490	1490	67	67	1625	3109	1	1	1	551.276	1100.54	2	1100.54	0.0016	0	45.16	3e-05	K	DIIMVDHMK	K
1	1	2::XP_009415939	S-adenosylhomocysteinase (SAHH)	66814	54774	1490	1490	67	67	1626	6320	1	1	1	551.276	1100.54	2	1100.54	0.0016	0	28.83	0.0013	K	DIIMVDHMK	K
1	1	2::XP_009415939	S-adenosylhomocysteinase (SAHH)	66814	54774	1490	1490	67	67	1627	3402	1	1	1	367.853	1100.54	3	1100.54	0.0017	0	24.94	0.0032	K	DIIMVDHMK	K
1	1	2::XP_009415939	S-adenosylhomocysteinase (SAHH)	66814	54774	1490	1490	67	67	1628	3033	1	1	1	551.276	1100.54	2	1100.54	0.0017	0	44.99	3.2e-05	K	DIIMVDHMK	K
1	1	2::XP_009415939	S-adenosylhomocysteinase (SAHH)	66814	54774	1490	1490	67	67	1629	3116	1	1	1	367.853	1100.54	3	1100.54	0.0018	0	25	0.0032	K	DIIMVDHMK	K
1	1	2::XP_009415939	S-adenosylhomocysteinase (SAHH)	66814	54774	1490	1490	67	67	1630	3034	1	1	1	367.853	1100.54	3	1100.54	0.0018	0	24.82	0.0033	K	DIIMVDHMK	K
1	1	2::XP_009415939	S-adenosylhomocysteinase (SAHH)	66814	54774	1490	1490	67	67	1631	3151	1	1	1	551.276	1100.54	2	1100.54	0.002	0	41.56	7e-05	K	DIIMVDHMK	K
1	1	2::XP_009415939	S-adenosylhomocysteinase (SAHH)	66814	54774	1490	1490	67	67	1632	2987	1	1	1	367.853	1100.54	3	1100.54	0.0021	0	27.8	0.0017	K	DIIMVDHMK	K
1	1	2::XP_009415939	S-adenosylhomocysteinase (SAHH)	66814	54774	1490	1490	67	67	1633	3526	1	1	1	551.276	1100.54	2	1100.54	0.0021	0	41.17	7.6e-05	K	DIIMVDHMK	K
1	1	2::XP_009415939	S-adenosylhomocysteinase (SAHH)	66814	54774	1490	1490	67	67	1634	5688	1	1	1	551.276	1100.54	2	1100.54	0.0022	0	45.02	3.1e-05	K	DIIMVDHMK	K
1	1	2::XP_009415939	S-adenosylhomocysteinase (SAHH)	66814	54774	1490	1490	67	67	1635	3200	1	1	1	551.276	1100.54	2	1100.54	0.0022	0	45.25	3e-05	K	DIIMVDHMK	K
1	1	2::XP_009415939	S-adenosylhomocysteinase (SAHH)	66814	54774	1490	1490	67	67	1636	5953	1	1	1	551.276	1100.54	2	1100.54	0.0024	0	26.24	0.0024	K	DIIMVDHMK	K
1	1	2::XP_009415939	S-adenosylhomocysteinase (SAHH)	66814	54774	1490	1490	67	67	1637	5985	1	1	1	551.276	1100.54	2	1100.54	0.0024	0	36.1	0.00025	K	DIIMVDHMK	K
1	1	2::XP_009415939	S-adenosylhomocysteinase (SAHH)	66814	54774	1490	1490	67	67	1638	3214	1	1	1	367.853	1100.54	3	1100.54	0.0027	0	27.76	0.0017	K	DIIMVDHMK	K
1	1	2::XP_009415939	S-adenosylhomocysteinase (SAHH)	66814	54774	1490	1490	67	67	1639	5767	1	1	1	551.277	1100.54	2	1100.54	0.0027	0	26.33	0.0023	K	DIIMVDHMK	K
1	1	2::XP_009415939	S-adenosylhomocysteinase (SAHH)	66814	54774	1490	1490	67	67	1640	5856	1	1	1	551.277	1100.54	2	1100.54	0.0027	0	44.98	3.2e-05	K	DIIMVDHMK	K
1	1	2::XP_009415939	S-adenosylhomocysteinase (SAHH)	66814	54774	1490	1490	67	67	1641	3313	1	1	1	367.853	1100.54	3	1100.54	0.0028	0	27.85	0.0016	K	DIIMVDHMK	K
1	1	2::XP_009415939	S-adenosylhomocysteinase (SAHH)	66814	54774	1490	1490	67	67	1642	2937	1	1	1	551.277	1100.54	2	1100.54	0.0028	0	45.25	3e-05	K	DIIMVDHMK	K
1	1	2::XP_009415939	S-adenosylhomocysteinase (SAHH)	66814	54774	1490	1490	67	67	1643	3261	1	1	1	367.853	1100.54	3	1100.54	0.0029	0	25.03	0.0031	K	DIIMVDHMK	K
1	1	2::XP_009415939	S-adenosylhomocysteinase (SAHH)	66814	54774	1490	1490	67	67	1644	2986	1	1	1	551.277	1100.54	2	1100.54	0.003	0	45.42	2.9e-05	K	DIIMVDHMK	K
1	1	2::XP_009415939	S-adenosylhomocysteinase (SAHH)	66814	54774	1490	1490	67	67	1645	3394	1	1	1	551.277	1100.54	2	1100.54	0.003	0	41	7.9e-05	K	DIIMVDHMK	K
1	1	2::XP_009415939	S-adenosylhomocysteinase (SAHH)	66814	54774	1490	1490	67	67	1646	3250	1	1	1	551.277	1100.54	2	1100.54	0.0031	0	41.38	7.3e-05	K	DIIMVDHMK	K
1	1	2::XP_009415939	S-adenosylhomocysteinase (SAHH)	66814	54774	1490	1490	67	67	1647	2946	1	1	1	367.854	1100.54	3	1100.54	0.0035	0	24.97	0.0032	K	DIIMVDHMK	K
1	1	2::XP_009415939	S-adenosylhomocysteinase (SAHH)	66814	54774	1490	1490	67	67	1648	5737	1	1	1	551.277	1100.54	2	1100.54	0.0036	0	40.99	8e-05	K	DIIMVDHMK	K
1	1	2::XP_009415939	S-adenosylhomocysteinase (SAHH)	66814	54774	1490	1490	67	67	1649	5651	1	1	1	551.277	1100.54	2	1100.54	0.0043	0	41.23	7.5e-05	K	DIIMVDHMK	K
1	1	2::XP_009415939	S-adenosylhomocysteinase (SAHH)	66814	54774	1490	1490	67	67	1650	5888	1	1	1	551.278	1100.54	2	1100.54	0.0054	0	44.7	3.4e-05	K	DIIMVDHMK	K
1	1	2::XP_009415939	S-adenosylhomocysteinase (SAHH)	66814	54774	1490	1490	67	67	1697	3113	1	1	1	559.272	1116.53	2	1116.53	-0.0015	0	32.51	0.00056	K	DIIMVDHMK	K
1	1	2::XP_009415939	S-adenosylhomocysteinase (SAHH)	66814	54774	1490	1490	67	67	1698	2465	1	1	1	559.272	1116.53	2	1116.53	-0.0009	0	28.5	0.0014	K	DIIMVDHMK	K
1	1	2::XP_009415939	S-adenosylhomocysteinase (SAHH)	66814	54774	1490	1490	67	67	1700	3041	1	1	1	559.273	1116.53	2	1116.53	-0.0001	0	28.56	0.0014	K	DIIMVDHMK	K
1	1	2::XP_009415939	S-adenosylhomocysteinase (SAHH)	66814	54774	1490	1490	67	67	1701	2432	1	1	1	373.185	1116.53	3	1116.53	0.0009	0	32.27	0.00059	K	DIIMVDHMK	K
1	1	2::XP_009415939	S-adenosylhomocysteinase (SAHH)	66814	54774	1490	1490	67	67	1702	2338	1	1	1	559.273	1116.53	2	1116.53	0.0012	0	38.49	0.00014	K	DIIMVDHMK	K
1	1	2::XP_009415939	S-adenosylhomocysteinase (SAHH)	66814	54774	1490	1490	67	67	1703	3800	1	1	1	559.273	1116.53	2	1116.53	0.0012	0	26.16	0.0024	K	DIIMVDHMK	K
1	1	2::XP_009415939	S-adenosylhomocysteinase (SAHH)	66814	54774	1490	1490	67	67	1704	2350	1	1	1	373.185	1116.53	3	1116.53	0.0012	0	33.72	0.00042	K	DIIMVDHMK	K
1	1	2::XP_009415939	S-adenosylhomocysteinase (SAHH)	66814	54774	1490	1490	67	67	1705	2636	1	1	1	373.185	1116.53	3	1116.53	0.0012	0	33.12	0.00049	K	DIIMVDHMK	K
1	1	2::XP_009415939	S-adenosylhomocysteinase (SAHH)	66814	54774	1490	1490	67	67	1706	2672	1	1	1	373.185	1116.53	3	1116.53	0.0013	0	27.39	0.0018	K	DIIMVDHMK	K
1	1	2::XP_009415939	S-adenosylhomocysteinase (SAHH)	66814	54774	1490	1490	67	67	1707	2774	1	1	1	373.185	1116.53	3	1116.53	0.0013	0	27.26	0.0019	K	DIIMVDHMK	K
1	1	2::XP_009415939	S-adenosylhomocysteinase (SAHH)	66814	54774	1490	1490	67	67	1708	2819	1	1	1	373.185	1116.53	3	1116.53	0.0015	0	27.18	0.0019	K	DIIMVDHMK	K
1	1	2::XP_009415939	S-adenosylhomocysteinase (SAHH)	66814	54774	1490	1490	67	67	1709	2722	1	1	1	373.185	1116.53	3	1116.53	0.0016	0	30.5	0.00089	K	DIIMVDHMK	K
1	1	2::XP_009415939	S-adenosylhomocysteinase (SAHH)	66814	54774	1490	1490	67	67	1710	2952	1	1	1	373.185	1116.53	3	1116.53	0.0017	0	27	0.002	K	DIIMVDHMK	K
1	1	2::XP_009415939	S-adenosylhomocysteinase (SAHH)	66814	54774	1490	1490	67	67	1711	2305	1	1	1	373.185	1116.53	3	1116.53	0.0017	0	24.7	0.0034	K	DIIMVDHMK	K
1	1	2::XP_009415939	S-adenosylhomocysteinase (SAHH)	66814	54774	1490	1490	67	67	1712	2647	1	1	1	559.274	1116.53	2	1116.53	0.0017	0	43.86	4.1e-05	K	DIIMVDHMK	K
1	1	2::XP_009415939	S-adenosylhomocysteinase (SAHH)	66814	54774	1490	1490	67	67	1713	2782	1	1	1	559.274	1116.53	2	1116.53	0.0017	0	40.2	9.5e-05	K	DIIMVDHMK	K
1	1	2::XP_009415939	S-adenosylhomocysteinase (SAHH)	66814	54774	1490	1490	67	67	1714	2602	1	1	1	559.274	1116.53	2	1116.53	0.0017	0	39.98	0.0001	K	DIIMVDHMK	K
1	1	2::XP_009415939	S-adenosylhomocysteinase (SAHH)	66814	54774	1490	1490	67	67	1715	2897	1	1	1	373.185	1116.53	3	1116.53	0.0019	0	24.45	0.0036	K	DIIMVDHMK	K
1	1	2::XP_009415939	S-adenosylhomocysteinase (SAHH)	66814	54774	1490	1490	67	67	1716	2387	1	1	1	559.274	1116.53	2	1116.53	0.0019	0	32.28	0.00059	K	DIIMVDHMK	K
1	1	2::XP_009415939	S-adenosylhomocysteinase (SAHH)	66814	54774	1490	1490	67	67	1717	2939	1	1	1	559.274	1116.53	2	1116.53	0.0019	0	40.2	9.5e-05	K	DIIMVDHMK	K
1	1	2::XP_009415939	S-adenosylhomocysteinase (SAHH)	66814	54774	1490	1490	67	67	1718	2732	1	1	1	559.274	1116.53	2	1116.53	0.0021	0	40.07	9.8e-05	K	DIIMVDHMK	K
1	1	2::XP_009415939	S-adenosylhomocysteinase (SAHH)	66814	54774	1490	1490	67	67	1719	2881	1	1	1	559.274	1116.53	2	1116.53	0.0021	0	40.07	9.8e-05	K	DIIMVDHMK	K
1	1	2::XP_009415939	S-adenosylhomocysteinase (SAHH)	66814	54774	1490	1490	67	67	1720	2683	1	1	1	559.274	1116.53	2	1116.53	0.0022	0	40.03	9.9e-05	K	DIIMVDHMK	K
1	1	2::XP_009415939	S-adenosylhomocysteinase (SAHH)	66814	54774	1490	1490	67	67	1721	2295	1	1	1	559.274	1116.53	2	1116.53	0.0022	0	38.46	0.00014	K	DIIMVDHMK	K
1	1	2::XP_009415939	S-adenosylhomocysteinase (SAHH)	66814	54774	1490	1490	67	67	1722	2999	1	1	1	373.185	1116.53	3	1116.53	0.0025	0	22.02	0.0063	K	DIIMVDHMK	K
1	1	2::XP_009415939	S-adenosylhomocysteinase (SAHH)	66814	54774	1490	1490	67	67	1723	6563	1	1	1	559.274	1116.53	2	1116.53	0.0027	0	26	0.0025	K	DIIMVDHMK	K
1	1	2::XP_009415939	S-adenosylhomocysteinase (SAHH)	66814	54774	1490	1490	67	67	1724	2989	1	1	1	559.274	1116.53	2	1116.53	0.0029	0	49.08	1.2e-05	K	DIIMVDHMK	K
1	1	2::XP_009415939	S-adenosylhomocysteinase (SAHH)	66814	54774	1490	1490	67	67	1725	3196	1	1	1	559.274	1116.53	2	1116.53	0.0029	0	26.59	0.0022	K	DIIMVDHMK	K
1	1	2::XP_009415939	S-adenosylhomocysteinase (SAHH)	66814	54774	1490	1490	67	67	1726	2426	1	1	1	559.274	1116.53	2	1116.53	0.0035	0	32.44	0.00057	K	DIIMVDHMK	K
1	1	2::XP_009415939	S-adenosylhomocysteinase (SAHH)	66814	54774	1490	1490	67	67	1727	6510	1	1	1	559.275	1116.54	2	1116.53	0.0044	0	27.82	0.0017	K	DIIMVDHMK	K
1	1	2::XP_009415939	S-adenosylhomocysteinase (SAHH)	66814	54774	1490	1490	67	67	1728	6021	1	1	1	559.275	1116.54	2	1116.53	0.0045	0	14.31	0.037	K	DIIMVDHMK	K
1	1	2::XP_009415939	S-adenosylhomocysteinase (SAHH)	66814	54774	1490	1490	67	67	1729	3850	1	1	1	559.275	1116.54	2	1116.53	0.0045	0	24.2	0.0038	K	DIIMVDHMK	K
1	1	2::XP_009415939	S-adenosylhomocysteinase (SAHH)	66814	54774	1490	1490	67	67	1730	5966	1	1	1	559.275	1116.54	2	1116.53	0.0048	0	14.07	0.039	K	DIIMVDHMK	K
1	1	2::XP_009415939	S-adenosylhomocysteinase (SAHH)	66814	54774	1490	1490	67	67	1809	1926	1	1	1	378.515	1132.52	3	1132.53	-0.0025	0	26.43	0.0023	K	DIIMVDHMK	K
1	1	2::XP_009415939	S-adenosylhomocysteinase (SAHH)	66814	54774	1490	1490	67	67	1811	2055	1	1	1	567.271	1132.53	2	1132.53	0.0015	0	39.18	0.00012	K	DIIMVDHMK	K
1	1	2::XP_009415939	S-adenosylhomocysteinase (SAHH)	66814	54774	1490	1490	67	67	1812	1970	1	1	1	378.516	1132.53	3	1132.53	0.0016	0	26.5	0.0022	K	DIIMVDHMK	K
1	1	2::XP_009415939	S-adenosylhomocysteinase (SAHH)	66814	54774	1490	1490	67	67	1813	1980	1	1	1	567.271	1132.53	2	1132.53	0.0021	0	38.25	0.00015	K	DIIMVDHMK	K
1	1	2::XP_009415939	S-adenosylhomocysteinase (SAHH)	66814	54774	1490	1490	67	67	1814	2018	1	1	1	378.517	1132.53	3	1132.53	0.0022	0	37.83	0.00016	K	DIIMVDHMK	K
1	1	2::XP_009415939	S-adenosylhomocysteinase (SAHH)	66814	54774	1490	1490	67	67	1962	1069	1	1	1	587.312	1172.61	2	1172.61	0.0008	1	69.8	1e-07	K	GCAAALKQAGAR	V
1	1	2::XP_009415939	S-adenosylhomocysteinase (SAHH)	66814	54774	1490	1490	67	67	1963	1067	1	1	1	391.877	1172.61	3	1172.61	0.0014	1	55.36	2.9e-06	K	GCAAALKQAGAR	V
1	1	2::XP_009415939	S-adenosylhomocysteinase (SAHH)	66814	54774	1490	1490	67	67	1964	1028	1	1	1	587.312	1172.61	2	1172.61	0.0016	1	62.94	5.1e-07	K	GCAAALKQAGAR	V
1	1	2::XP_009415939	S-adenosylhomocysteinase (SAHH)	66814	54774	1490	1490	67	67	1965	1114	1	1	1	587.312	1172.61	2	1172.61	0.0018	1	78.28	1.5e-08	K	GCAAALKQAGAR	V
1	1	2::XP_009415939	S-adenosylhomocysteinase (SAHH)	66814	54774	1490	1490	67	67	1966	1026	1	1	1	391.877	1172.61	3	1172.61	0.002	1	57.12	1.9e-06	K	GCAAALKQAGAR	V
1	1	2::XP_009415939	S-adenosylhomocysteinase (SAHH)	66814	54774	1490	1490	67	67	1976	1745	1	1	1	392.232	1173.67	3	1173.67	0.003	1	48.66	1.4e-05	M	ALLVEKTSTGR	E
1	1	2::XP_009415939	S-adenosylhomocysteinase (SAHH)	66814	54774	1490	1490	67	67	1984	2282	1	1	1	393.252	1176.74	3	1176.73	0.0015	1	43.51	4.5e-05	K	VAALHLGKLGAK	L
1	1	2::XP_009415939	S-adenosylhomocysteinase (SAHH)	66814	54774	1490	1490	67	67	1985	2294	1	1	1	589.376	1176.74	2	1176.73	0.0025	1	57.34	1.8e-06	K	VAALHLGKLGAK	L
1	1	2::XP_009415939	S-adenosylhomocysteinase (SAHH)	66814	54774	1490	1490	67	67	2012	687	1	1	1	395.188	1182.54	3	1182.54	0.0012	1	30.11	0.00097	K	AEEEYEKTGK	L
1	1	2::XP_009415939	S-adenosylhomocysteinase (SAHH)	66814	54774	1490	1490	67	67	2013	691	1	1	1	592.279	1182.54	2	1182.54	0.0024	1	60.64	8.6e-07	K	AEEEYEKTGK	L
1	1	2::XP_009415939	S-adenosylhomocysteinase (SAHH)	66814	54774	1490	1490	67	67	2014	654	1	1	1	395.188	1182.54	3	1182.54	0.0025	1	41.54	7e-05	K	AEEEYEKTGK	L
1	1	2::XP_009415939	S-adenosylhomocysteinase (SAHH)	66814	54774	1490	1490	67	67	2015	657	1	1	1	592.279	1182.54	2	1182.54	0.0028	1	68.3	1.5e-07	K	AEEEYEKTGK	L
1	1	2::XP_009415939	S-adenosylhomocysteinase (SAHH)	66814	54774	1490	1490	67	67	2207	2635	1	1	1	612.308	1222.6	2	1222.6	0.0006	0	78.32	1.5e-08	K	VAVVCGYGDVGK	G
1	1	2::XP_009415939	S-adenosylhomocysteinase (SAHH)	66814	54774	1490	1490	67	67	2208	2671	1	1	1	612.308	1222.6	2	1222.6	0.0009	0	77.15	1.9e-08	K	VAVVCGYGDVGK	G
1	1	2::XP_009415939	S-adenosylhomocysteinase (SAHH)	66814	54774	1490	1490	67	67	2209	3678	1	1	1	612.309	1222.6	2	1222.6	0.0011	0	68.84	1.3e-07	K	VAVVCGYGDVGK	G
1	1	2::XP_009415939	S-adenosylhomocysteinase (SAHH)	66814	54774	1490	1490	67	67	2210	6717	1	1	1	612.309	1222.6	2	1222.6	0.0014	0	75.6	2.8e-08	K	VAVVCGYGDVGK	G
1	1	2::XP_009415939	S-adenosylhomocysteinase (SAHH)	66814	54774	1490	1490	67	67	2211	2601	1	1	1	612.309	1222.6	2	1222.6	0.0014	0	73.24	4.7e-08	K	VAVVCGYGDVGK	G
1	1	2::XP_009415939	S-adenosylhomocysteinase (SAHH)	66814	54774	1490	1490	67	67	2212	2719	1	1	1	612.309	1222.6	2	1222.6	0.0015	0	78.53	1.4e-08	K	VAVVCGYGDVGK	G
1	1	2::XP_009415939	S-adenosylhomocysteinase (SAHH)	66814	54774	1490	1490	67	67	2213	6965	1	1	1	612.309	1222.6	2	1222.6	0.0016	0	47.72	1.7e-05	K	VAVVCGYGDVGK	G
1	1	2::XP_009415939	S-adenosylhomocysteinase (SAHH)	66814	54774	1490	1490	67	67	2214	4981	1	1	1	612.309	1222.6	2	1222.6	0.0017	0	67.44	1.8e-07	K	VAVVCGYGDVGK	G
1	1	2::XP_009415939	S-adenosylhomocysteinase (SAHH)	66814	54774	1490	1490	67	67	2215	2863	1	1	1	612.309	1222.6	2	1222.6	0.0019	0	63.37	4.6e-07	K	VAVVCGYGDVGK	G
1	1	2::XP_009415939	S-adenosylhomocysteinase (SAHH)	66814	54774	1490	1490	67	67	2217	5156	1	1	1	612.309	1222.6	2	1222.6	0.002	0	70.46	9e-08	K	VAVVCGYGDVGK	G
1	1	2::XP_009415939	S-adenosylhomocysteinase (SAHH)	66814	54774	1490	1490	67	67	2218	6871	1	1	1	612.309	1222.6	2	1222.6	0.002	0	62.23	6e-07	K	VAVVCGYGDVGK	G
1	1	2::XP_009415939	S-adenosylhomocysteinase (SAHH)	66814	54774	1490	1490	67	67	2219	6645	1	1	1	612.309	1222.6	2	1222.6	0.0021	0	72	6.3e-08	K	VAVVCGYGDVGK	G
1	1	2::XP_009415939	S-adenosylhomocysteinase (SAHH)	66814	54774	1490	1490	67	67	2220	2959	1	1	1	612.309	1222.6	2	1222.6	0.0021	0	58.06	1.6e-06	K	VAVVCGYGDVGK	G
1	1	2::XP_009415939	S-adenosylhomocysteinase (SAHH)	66814	54774	1490	1490	67	67	2221	3176	1	1	1	612.309	1222.6	2	1222.6	0.0021	0	72.18	6.1e-08	K	VAVVCGYGDVGK	G
1	1	2::XP_009415939	S-adenosylhomocysteinase (SAHH)	66814	54774	1490	1490	67	67	2222	3629	1	1	1	612.309	1222.6	2	1222.6	0.0021	0	68.8	1.3e-07	K	VAVVCGYGDVGK	G
1	1	2::XP_009415939	S-adenosylhomocysteinase (SAHH)	66814	54774	1490	1490	67	67	2223	6215	1	1	1	612.309	1222.6	2	1222.6	0.0021	0	52.93	5.1e-06	K	VAVVCGYGDVGK	G
1	1	2::XP_009415939	S-adenosylhomocysteinase (SAHH)	66814	54774	1490	1490	67	67	2224	2816	1	1	1	612.309	1222.6	2	1222.6	0.0022	0	72.74	5.3e-08	K	VAVVCGYGDVGK	G
1	1	2::XP_009415939	S-adenosylhomocysteinase (SAHH)	66814	54774	1490	1490	67	67	2225	6892	1	1	1	612.309	1222.6	2	1222.6	0.0022	0	57.35	1.8e-06	K	VAVVCGYGDVGK	G
1	1	2::XP_009415939	S-adenosylhomocysteinase (SAHH)	66814	54774	1490	1490	67	67	2226	2911	1	1	1	612.309	1222.6	2	1222.6	0.0023	0	69.7	1.1e-07	K	VAVVCGYGDVGK	G
1	1	2::XP_009415939	S-adenosylhomocysteinase (SAHH)	66814	54774	1490	1490	67	67	2227	6470	1	1	1	612.309	1222.6	2	1222.6	0.0023	0	72	6.3e-08	K	VAVVCGYGDVGK	G
1	1	2::XP_009415939	S-adenosylhomocysteinase (SAHH)	66814	54774	1490	1490	67	67	2228	6666	1	1	1	612.309	1222.6	2	1222.6	0.0023	0	59.39	1.2e-06	K	VAVVCGYGDVGK	G
1	1	2::XP_009415939	S-adenosylhomocysteinase (SAHH)	66814	54774	1490	1490	67	67	2229	7016	1	1	1	612.309	1222.6	2	1222.6	0.0023	0	56.89	2e-06	K	VAVVCGYGDVGK	G
1	1	2::XP_009415939	S-adenosylhomocysteinase (SAHH)	66814	54774	1490	1490	67	67	2230	6695	1	1	1	612.309	1222.6	2	1222.6	0.0025	0	63.3	4.7e-07	K	VAVVCGYGDVGK	G
1	1	2::XP_009415939	S-adenosylhomocysteinase (SAHH)	66814	54774	1490	1490	67	67	2231	6577	1	1	1	612.309	1222.6	2	1222.6	0.0025	0	74.49	3.6e-08	K	VAVVCGYGDVGK	G
1	1	2::XP_009415939	S-adenosylhomocysteinase (SAHH)	66814	54774	1490	1490	67	67	2232	6955	1	1	1	612.309	1222.6	2	1222.6	0.0025	0	56.26	2.4e-06	K	VAVVCGYGDVGK	G
1	1	2::XP_009415939	S-adenosylhomocysteinase (SAHH)	66814	54774	1490	1490	67	67	2233	6860	1	1	1	612.309	1222.6	2	1222.6	0.0026	0	47.18	1.9e-05	K	VAVVCGYGDVGK	G
1	1	2::XP_009415939	S-adenosylhomocysteinase (SAHH)	66814	54774	1490	1490	67	67	2234	2767	1	1	1	612.309	1222.6	2	1222.6	0.0026	0	74.77	3.3e-08	K	VAVVCGYGDVGK	G
1	1	2::XP_009415939	S-adenosylhomocysteinase (SAHH)	66814	54774	1490	1490	67	67	2235	6981	1	1	1	612.309	1222.6	2	1222.6	0.0026	0	35.24	0.0003	K	VAVVCGYGDVGK	G
1	1	2::XP_009415939	S-adenosylhomocysteinase (SAHH)	66814	54774	1490	1490	67	67	2236	6909	1	1	1	612.309	1222.6	2	1222.6	0.0026	0	52.43	5.7e-06	K	VAVVCGYGDVGK	G
1	1	2::XP_009415939	S-adenosylhomocysteinase (SAHH)	66814	54774	1490	1490	67	67	2237	7031	1	1	1	612.309	1222.6	2	1222.6	0.0026	0	54.11	3.9e-06	K	VAVVCGYGDVGK	G
1	1	2::XP_009415939	S-adenosylhomocysteinase (SAHH)	66814	54774	1490	1490	67	67	2238	3224	1	1	1	612.309	1222.6	2	1222.6	0.0027	0	69.73	1.1e-07	K	VAVVCGYGDVGK	G
1	1	2::XP_009415939	S-adenosylhomocysteinase (SAHH)	66814	54774	1490	1490	67	67	2239	6553	1	1	1	612.309	1222.6	2	1222.6	0.0027	0	74.51	3.5e-08	K	VAVVCGYGDVGK	G
1	1	2::XP_009415939	S-adenosylhomocysteinase (SAHH)	66814	54774	1490	1490	67	67	2240	4401	1	1	1	612.309	1222.6	2	1222.6	0.0027	0	72.76	5.3e-08	K	VAVVCGYGDVGK	G
1	1	2::XP_009415939	S-adenosylhomocysteinase (SAHH)	66814	54774	1490	1490	67	67	2241	6821	1	1	1	612.309	1222.6	2	1222.6	0.0028	0	43.21	4.8e-05	K	VAVVCGYGDVGK	G
1	1	2::XP_009415939	S-adenosylhomocysteinase (SAHH)	66814	54774	1490	1490	67	67	2242	6920	1	1	1	612.309	1222.6	2	1222.6	0.0028	0	73.03	5e-08	K	VAVVCGYGDVGK	G
1	1	2::XP_009415939	S-adenosylhomocysteinase (SAHH)	66814	54774	1490	1490	67	67	2243	3546	1	1	1	612.309	1222.6	2	1222.6	0.0028	0	64.92	3.2e-07	K	VAVVCGYGDVGK	G
1	1	2::XP_009415939	S-adenosylhomocysteinase (SAHH)	66814	54774	1490	1490	67	67	2244	6758	1	1	1	612.309	1222.6	2	1222.6	0.0028	0	53.26	4.7e-06	K	VAVVCGYGDVGK	G
1	1	2::XP_009415939	S-adenosylhomocysteinase (SAHH)	66814	54774	1490	1490	67	67	2245	6738	1	1	1	612.309	1222.6	2	1222.6	0.0028	0	61.47	7.1e-07	K	VAVVCGYGDVGK	G
1	1	2::XP_009415939	S-adenosylhomocysteinase (SAHH)	66814	54774	1490	1490	67	67	2246	3367	1	1	1	612.309	1222.6	2	1222.6	0.0028	0	68.52	1.4e-07	K	VAVVCGYGDVGK	G
1	1	2::XP_009415939	S-adenosylhomocysteinase (SAHH)	66814	54774	1490	1490	67	67	2247	4524	1	1	1	612.309	1222.6	2	1222.6	0.0028	0	70.08	9.8e-08	K	VAVVCGYGDVGK	G
1	1	2::XP_009415939	S-adenosylhomocysteinase (SAHH)	66814	54774	1490	1490	67	67	2248	3139	1	1	1	612.31	1222.6	2	1222.6	0.0029	0	70.61	8.7e-08	K	VAVVCGYGDVGK	G
1	1	2::XP_009415939	S-adenosylhomocysteinase (SAHH)	66814	54774	1490	1490	67	67	2249	3055	1	1	1	612.31	1222.6	2	1222.6	0.0029	0	70.46	9e-08	K	VAVVCGYGDVGK	G
1	1	2::XP_009415939	S-adenosylhomocysteinase (SAHH)	66814	54774	1490	1490	67	67	2250	6773	1	1	1	612.31	1222.6	2	1222.6	0.0031	0	56.43	2.3e-06	K	VAVVCGYGDVGK	G
1	1	2::XP_009415939	S-adenosylhomocysteinase (SAHH)	66814	54774	1490	1490	67	67	2251	6812	1	1	1	612.31	1222.6	2	1222.6	0.0031	0	41.63	6.9e-05	K	VAVVCGYGDVGK	G
1	1	2::XP_009415939	S-adenosylhomocysteinase (SAHH)	66814	54774	1490	1490	67	67	2252	3091	1	1	1	612.31	1222.6	2	1222.6	0.0031	0	72.28	5.9e-08	K	VAVVCGYGDVGK	G
1	1	2::XP_009415939	S-adenosylhomocysteinase (SAHH)	66814	54774	1490	1490	67	67	2253	5984	1	1	1	612.31	1222.6	2	1222.6	0.0031	0	56.91	2e-06	K	VAVVCGYGDVGK	G
1	1	2::XP_009415939	S-adenosylhomocysteinase (SAHH)	66814	54774	1490	1490	67	67	2254	6357	1	1	1	612.31	1222.6	2	1222.6	0.0031	0	65.16	3e-07	K	VAVVCGYGDVGK	G
1	1	2::XP_009415939	S-adenosylhomocysteinase (SAHH)	66814	54774	1490	1490	67	67	2255	3007	1	1	1	612.31	1222.6	2	1222.6	0.0031	0	68.44	1.4e-07	K	VAVVCGYGDVGK	G
1	1	2::XP_009415939	S-adenosylhomocysteinase (SAHH)	66814	54774	1490	1490	67	67	2256	6043	1	1	1	612.31	1222.6	2	1222.6	0.0031	0	69.27	1.2e-07	K	VAVVCGYGDVGK	G
1	1	2::XP_009415939	S-adenosylhomocysteinase (SAHH)	66814	54774	1490	1490	67	67	2257	3495	1	1	1	612.31	1222.6	2	1222.6	0.0031	0	67.37	1.8e-07	K	VAVVCGYGDVGK	G
1	1	2::XP_009415939	S-adenosylhomocysteinase (SAHH)	66814	54774	1490	1490	67	67	2258	4115	1	1	1	612.31	1222.6	2	1222.6	0.0031	0	71.05	7.9e-08	K	VAVVCGYGDVGK	G
1	1	2::XP_009415939	S-adenosylhomocysteinase (SAHH)	66814	54774	1490	1490	67	67	2259	3271	1	1	1	612.31	1222.6	2	1222.6	0.0032	0	67.46	1.8e-07	K	VAVVCGYGDVGK	G
1	1	2::XP_009415939	S-adenosylhomocysteinase (SAHH)	66814	54774	1490	1490	67	67	2260	6523	1	1	1	612.31	1222.6	2	1222.6	0.0032	0	69.17	1.2e-07	K	VAVVCGYGDVGK	G
1	1	2::XP_009415939	S-adenosylhomocysteinase (SAHH)	66814	54774	1490	1490	67	67	2261	6882	1	1	1	612.31	1222.61	2	1222.6	0.0033	0	53.84	4.1e-06	K	VAVVCGYGDVGK	G
1	1	2::XP_009415939	S-adenosylhomocysteinase (SAHH)	66814	54774	1490	1490	67	67	2262	4065	1	1	1	612.31	1222.61	2	1222.6	0.0033	0	69.23	1.2e-07	K	VAVVCGYGDVGK	G
1	1	2::XP_009415939	S-adenosylhomocysteinase (SAHH)	66814	54774	1490	1490	67	67	2263	6847	1	1	1	612.31	1222.61	2	1222.6	0.0034	0	47.53	1.8e-05	K	VAVVCGYGDVGK	G
1	1	2::XP_009415939	S-adenosylhomocysteinase (SAHH)	66814	54774	1490	1490	67	67	2264	6833	1	1	1	612.31	1222.61	2	1222.6	0.0034	0	32.7	0.00054	K	VAVVCGYGDVGK	G
1	1	2::XP_009415939	S-adenosylhomocysteinase (SAHH)	66814	54774	1490	1490	67	67	2265	6068	1	1	1	612.31	1222.61	2	1222.6	0.0034	0	56.87	2.1e-06	K	VAVVCGYGDVGK	G
1	1	2::XP_009415939	S-adenosylhomocysteinase (SAHH)	66814	54774	1490	1490	67	67	2266	6495	1	1	1	612.31	1222.61	2	1222.6	0.0034	0	67.16	1.9e-07	K	VAVVCGYGDVGK	G
1	1	2::XP_009415939	S-adenosylhomocysteinase (SAHH)	66814	54774	1490	1490	67	67	2267	6420	1	1	1	612.31	1222.61	2	1222.6	0.0034	0	71.74	6.7e-08	K	VAVVCGYGDVGK	G
1	1	2::XP_009415939	S-adenosylhomocysteinase (SAHH)	66814	54774	1490	1490	67	67	2268	4476	1	1	1	612.31	1222.61	2	1222.6	0.0034	0	67.37	1.8e-07	K	VAVVCGYGDVGK	G
1	1	2::XP_009415939	S-adenosylhomocysteinase (SAHH)	66814	54774	1490	1490	67	67	2269	7128	1	1	1	612.31	1222.61	2	1222.6	0.0036	0	30.02	0.001	K	VAVVCGYGDVGK	G
1	1	2::XP_009415939	S-adenosylhomocysteinase (SAHH)	66814	54774	1490	1490	67	67	2270	3319	1	1	1	612.31	1222.61	2	1222.6	0.0037	0	69.55	1.1e-07	K	VAVVCGYGDVGK	G
1	1	2::XP_009415939	S-adenosylhomocysteinase (SAHH)	66814	54774	1490	1490	67	67	2271	6094	1	1	1	612.31	1222.61	2	1222.6	0.0037	0	69.48	1.1e-07	K	VAVVCGYGDVGK	G
1	1	2::XP_009415939	S-adenosylhomocysteinase (SAHH)	66814	54774	1490	1490	67	67	2272	6123	1	1	1	612.31	1222.61	2	1222.6	0.0037	0	65.3	3e-07	K	VAVVCGYGDVGK	G
1	1	2::XP_009415939	S-adenosylhomocysteinase (SAHH)	66814	54774	1490	1490	67	67	2273	6392	1	1	1	612.31	1222.61	2	1222.6	0.0037	0	69.2	1.2e-07	K	VAVVCGYGDVGK	G
1	1	2::XP_009415939	S-adenosylhomocysteinase (SAHH)	66814	54774	1490	1490	67	67	2274	3416	1	1	1	612.31	1222.61	2	1222.6	0.0038	0	72.06	6.2e-08	K	VAVVCGYGDVGK	G
1	1	2::XP_009415939	S-adenosylhomocysteinase (SAHH)	66814	54774	1490	1490	67	67	2275	6441	1	1	1	612.31	1222.61	2	1222.6	0.0038	0	69.4	1.1e-07	K	VAVVCGYGDVGK	G
1	1	2::XP_009415939	S-adenosylhomocysteinase (SAHH)	66814	54774	1490	1490	67	67	2276	3932	1	1	1	612.31	1222.61	2	1222.6	0.0038	0	70.28	9.4e-08	K	VAVVCGYGDVGK	G
1	1	2::XP_009415939	S-adenosylhomocysteinase (SAHH)	66814	54774	1490	1490	67	67	2277	5713	1	1	1	612.31	1222.61	2	1222.6	0.0039	0	66.71	2.1e-07	K	VAVVCGYGDVGK	G
1	1	2::XP_009415939	S-adenosylhomocysteinase (SAHH)	66814	54774	1490	1490	67	67	2278	3595	1	1	1	612.31	1222.61	2	1222.6	0.004	0	68.77	1.3e-07	K	VAVVCGYGDVGK	G
1	1	2::XP_009415939	S-adenosylhomocysteinase (SAHH)	66814	54774	1490	1490	67	67	2279	6186	1	1	1	612.31	1222.61	2	1222.6	0.004	0	67.46	1.8e-07	K	VAVVCGYGDVGK	G
1	1	2::XP_009415939	S-adenosylhomocysteinase (SAHH)	66814	54774	1490	1490	67	67	2280	6159	1	1	1	612.31	1222.61	2	1222.6	0.0042	0	71.51	7.1e-08	K	VAVVCGYGDVGK	G
1	1	2::XP_009415939	S-adenosylhomocysteinase (SAHH)	66814	54774	1490	1490	67	67	2281	5744	1	1	1	612.31	1222.61	2	1222.6	0.0042	0	66.97	2e-07	K	VAVVCGYGDVGK	G
1	1	2::XP_009415939	S-adenosylhomocysteinase (SAHH)	66814	54774	1490	1490	67	67	2282	5952	1	1	1	612.31	1222.61	2	1222.6	0.0042	0	56.51	2.2e-06	K	VAVVCGYGDVGK	G
1	1	2::XP_009415939	S-adenosylhomocysteinase (SAHH)	66814	54774	1490	1490	67	67	2283	3774	1	1	1	612.31	1222.61	2	1222.6	0.0042	0	72.42	5.7e-08	K	VAVVCGYGDVGK	G
1	1	2::XP_009415939	S-adenosylhomocysteinase (SAHH)	66814	54774	1490	1490	67	67	2284	6015	1	1	1	612.31	1222.61	2	1222.6	0.0043	0	51.15	7.7e-06	K	VAVVCGYGDVGK	G
1	1	2::XP_009415939	S-adenosylhomocysteinase (SAHH)	66814	54774	1490	1490	67	67	2285	5916	1	1	1	612.31	1222.61	2	1222.6	0.0044	0	71.28	7.4e-08	K	VAVVCGYGDVGK	G
1	1	2::XP_009415939	S-adenosylhomocysteinase (SAHH)	66814	54774	1490	1490	67	67	2286	5851	1	1	1	612.31	1222.61	2	1222.6	0.0044	0	68.22	1.5e-07	K	VAVVCGYGDVGK	G
1	1	2::XP_009415939	S-adenosylhomocysteinase (SAHH)	66814	54774	1490	1490	67	67	2287	6928	1	1	1	612.31	1222.61	2	1222.6	0.0044	0	56.53	2.2e-06	K	VAVVCGYGDVGK	G
1	1	2::XP_009415939	S-adenosylhomocysteinase (SAHH)	66814	54774	1490	1490	67	67	2288	4158	1	1	1	612.31	1222.61	2	1222.6	0.0045	0	68	1.6e-07	K	VAVVCGYGDVGK	G
1	1	2::XP_009415939	S-adenosylhomocysteinase (SAHH)	66814	54774	1490	1490	67	67	2289	5882	1	1	1	612.31	1222.61	2	1222.6	0.0047	0	58.86	1.3e-06	K	VAVVCGYGDVGK	G
1	1	2::XP_009415939	S-adenosylhomocysteinase (SAHH)	66814	54774	1490	1490	67	67	2290	5637	1	1	1	612.311	1222.61	2	1222.6	0.0048	0	59.67	1.1e-06	K	VAVVCGYGDVGK	G
1	1	2::XP_009415939	S-adenosylhomocysteinase (SAHH)	66814	54774	1490	1490	67	67	2291	4571	1	1	1	612.311	1222.61	2	1222.6	0.0048	0	71.15	7.7e-08	K	VAVVCGYGDVGK	G
1	1	2::XP_009415939	S-adenosylhomocysteinase (SAHH)	66814	54774	1490	1490	67	67	2292	3882	1	1	1	612.311	1222.61	2	1222.6	0.0048	0	67.12	1.9e-07	K	VAVVCGYGDVGK	G
1	1	2::XP_009415939	S-adenosylhomocysteinase (SAHH)	66814	54774	1490	1490	67	67	2293	3727	1	1	1	612.311	1222.61	2	1222.6	0.0049	0	67.43	1.8e-07	K	VAVVCGYGDVGK	G
1	1	2::XP_009415939	S-adenosylhomocysteinase (SAHH)	66814	54774	1490	1490	67	67	2294	5819	1	1	1	612.311	1222.61	2	1222.6	0.0049	0	58.65	1.4e-06	K	VAVVCGYGDVGK	G
1	1	2::XP_009415939	S-adenosylhomocysteinase (SAHH)	66814	54774	1490	1490	67	67	2295	5674	1	1	1	612.311	1222.61	2	1222.6	0.0051	0	66.98	2e-07	K	VAVVCGYGDVGK	G
1	1	2::XP_009415939	S-adenosylhomocysteinase (SAHH)	66814	54774	1490	1490	67	67	2296	4620	1	1	1	612.311	1222.61	2	1222.6	0.0056	0	70.13	9.7e-08	K	VAVVCGYGDVGK	G
1	1	2::XP_009415939	S-adenosylhomocysteinase (SAHH)	66814	54774	1490	1490	67	67	2315	971	1	1	1	409.909	1226.7	3	1226.71	-0.0054	1	45.93	2.6e-05	K	RITIKPQTDR	W
1	1	2::XP_009415939	S-adenosylhomocysteinase (SAHH)	66814	54774	1490	1490	67	67	2318	1122	1	1	1	409.91	1226.71	3	1226.71	-0.0013	1	43.82	4.1e-05	K	RITIKPQTDR	W
1	1	2::XP_009415939	S-adenosylhomocysteinase (SAHH)	66814	54774	1490	1490	67	67	2319	1090	1	1	1	409.91	1226.71	3	1226.71	-0.001	1	42.2	6e-05	K	RITIKPQTDR	W
1	1	2::XP_009415939	S-adenosylhomocysteinase (SAHH)	66814	54774	1490	1490	67	67	2320	1011	1	1	1	409.91	1226.71	3	1226.71	-0.0001	1	65.22	3e-07	K	RITIKPQTDR	W
1	1	2::XP_009415939	S-adenosylhomocysteinase (SAHH)	66814	54774	1490	1490	67	67	2321	1055	1	1	1	409.91	1226.71	3	1226.71	0	1	58.39	1.4e-06	K	RITIKPQTDR	W
1	1	2::XP_009415939	S-adenosylhomocysteinase (SAHH)	66814	54774	1490	1490	67	67	2322	1053	1	1	1	409.911	1226.71	3	1226.71	0.0002	1	45.91	2.6e-05	K	RITIKPQTDR	W
1	1	2::XP_009415939	S-adenosylhomocysteinase (SAHH)	66814	54774	1490	1490	67	67	2323	1054	1	1	1	614.362	1226.71	2	1226.71	0.0003	1	42.97	5e-05	K	RITIKPQTDR	W
1	1	2::XP_009415939	S-adenosylhomocysteinase (SAHH)	66814	54774	1490	1490	67	67	2324	1157	1	1	1	409.911	1226.71	3	1226.71	0.0003	1	40.6	8.7e-05	K	RITIKPQTDR	W
1	1	2::XP_009415939	S-adenosylhomocysteinase (SAHH)	66814	54774	1490	1490	67	67	2325	1196	1	1	1	409.911	1226.71	3	1226.71	0.0003	1	41.56	7e-05	K	RITIKPQTDR	W
1	1	2::XP_009415939	S-adenosylhomocysteinase (SAHH)	66814	54774	1490	1490	67	67	2326	1123	1	1	1	614.362	1226.71	2	1226.71	0.0004	1	43.59	4.4e-05	K	RITIKPQTDR	W
1	1	2::XP_009415939	S-adenosylhomocysteinase (SAHH)	66814	54774	1490	1490	67	67	2327	1091	1	1	1	614.362	1226.71	2	1226.71	0.0004	1	42.21	6e-05	K	RITIKPQTDR	W
1	1	2::XP_009415939	S-adenosylhomocysteinase (SAHH)	66814	54774	1490	1490	67	67	2328	1654	1	1	1	409.911	1226.71	3	1226.71	0.0011	1	31.02	0.00079	K	RITIKPQTDR	W
1	1	2::XP_009415939	S-adenosylhomocysteinase (SAHH)	66814	54774	1490	1490	67	67	2329	1445	1	1	1	409.911	1226.71	3	1226.71	0.0012	1	41.02	7.9e-05	K	RITIKPQTDR	W
1	1	2::XP_009415939	S-adenosylhomocysteinase (SAHH)	66814	54774	1490	1490	67	67	2330	1016	1	1	1	614.363	1226.71	2	1226.71	0.0014	1	38.4	0.00014	K	RITIKPQTDR	W
1	1	2::XP_009415939	S-adenosylhomocysteinase (SAHH)	66814	54774	1490	1490	67	67	2331	1298	1	1	1	409.911	1226.71	3	1226.71	0.0014	1	32.01	0.00063	K	RITIKPQTDR	W
1	1	2::XP_009415939	S-adenosylhomocysteinase (SAHH)	66814	54774	1490	1490	67	67	2332	1546	1	1	1	409.911	1226.71	3	1226.71	0.0016	1	46.51	2.2e-05	K	RITIKPQTDR	W
1	1	2::XP_009415939	S-adenosylhomocysteinase (SAHH)	66814	54774	1490	1490	67	67	2333	1407	1	1	1	409.911	1226.71	3	1226.71	0.0018	1	46.12	2.4e-05	K	RITIKPQTDR	W
1	1	2::XP_009415939	S-adenosylhomocysteinase (SAHH)	66814	54774	1490	1490	67	67	2334	1605	1	1	1	409.911	1226.71	3	1226.71	0.002	1	58.48	1.4e-06	K	RITIKPQTDR	W
1	1	2::XP_009415939	S-adenosylhomocysteinase (SAHH)	66814	54774	1490	1490	67	67	2335	1167	1	1	1	614.363	1226.71	2	1226.71	0.0021	1	48.85	1.3e-05	K	RITIKPQTDR	W
1	1	2::XP_009415939	S-adenosylhomocysteinase (SAHH)	66814	54774	1490	1490	67	67	2336	1713	1	1	1	409.911	1226.71	3	1226.71	0.0023	1	38.45	0.00014	K	RITIKPQTDR	W
1	1	2::XP_009415939	S-adenosylhomocysteinase (SAHH)	66814	54774	1490	1490	67	67	2337	1492	1	1	1	409.911	1226.71	3	1226.71	0.0025	1	40.74	8.4e-05	K	RITIKPQTDR	W
1	1	2::XP_009415939	S-adenosylhomocysteinase (SAHH)	66814	54774	1490	1490	67	67	2338	845	1	1	1	409.911	1226.71	3	1226.71	0.0033	1	38.93	0.00013	K	RITIKPQTDR	W
1	1	2::XP_009415939	S-adenosylhomocysteinase (SAHH)	66814	54774	1490	1490	67	67	2348	2346	1	1	1	615.323	1228.63	2	1228.63	0.0007	1	38.43	0.00014	K	DIIMVDHMKK	M
1	1	2::XP_009415939	S-adenosylhomocysteinase (SAHH)	66814	54774	1490	1490	67	67	2349	2386	1	1	1	615.323	1228.63	2	1228.63	0.0014	1	37.37	0.00018	K	DIIMVDHMKK	M
1	1	2::XP_009415939	S-adenosylhomocysteinase (SAHH)	66814	54774	1490	1490	67	67	2350	2352	1	1	1	410.551	1228.63	3	1228.63	0.0017	1	23.23	0.0048	K	DIIMVDHMKK	M
1	1	2::XP_009415939	S-adenosylhomocysteinase (SAHH)	66814	54774	1490	1490	67	67	2351	2399	1	1	1	410.551	1228.63	3	1228.63	0.002	1	22.45	0.0057	K	DIIMVDHMKK	M
1	1	2::XP_009415939	S-adenosylhomocysteinase (SAHH)	66814	54774	1490	1490	67	67	2352	2176	1	1	1	615.324	1228.63	2	1228.63	0.003	1	16.2	0.024	K	DIIMVDHMKK	M
1	1	2::XP_009415939	S-adenosylhomocysteinase (SAHH)	66814	54774	1490	1490	67	67	2390	6016	1	1	1	618.323	1234.63	2	1234.63	0.0002	1	34.22	0.00038	K	VKDLSQADFGR	L
1	1	2::XP_009415939	S-adenosylhomocysteinase (SAHH)	66814	54774	1490	1490	67	67	2391	5760	1	1	1	618.323	1234.63	2	1234.63	0.0006	1	21.27	0.0075	K	VKDLSQADFGR	L
1	1	2::XP_009415939	S-adenosylhomocysteinase (SAHH)	66814	54774	1490	1490	67	67	2392	2231	1	1	1	618.323	1234.63	2	1234.63	0.0008	1	89.71	1.1e-09	K	VKDLSQADFGR	L
1	1	2::XP_009415939	S-adenosylhomocysteinase (SAHH)	66814	54774	1490	1490	67	67	2393	2230	1	1	1	412.551	1234.63	3	1234.63	0.0009	1	74.19	3.8e-08	K	VKDLSQADFGR	L
1	1	2::XP_009415939	S-adenosylhomocysteinase (SAHH)	66814	54774	1490	1490	67	67	2394	2194	1	1	1	412.551	1234.63	3	1234.63	0.0013	1	50.63	8.6e-06	K	VKDLSQADFGR	L
1	1	2::XP_009415939	S-adenosylhomocysteinase (SAHH)	66814	54774	1490	1490	67	67	2395	2183	1	1	1	618.323	1234.63	2	1234.63	0.0013	1	90.34	9.2e-10	K	VKDLSQADFGR	L
1	1	2::XP_009415939	S-adenosylhomocysteinase (SAHH)	66814	54774	1490	1490	67	67	2397	2148	1	1	1	412.551	1234.63	3	1234.63	0.0019	1	63.5	4.5e-07	K	VKDLSQADFGR	L
1	1	2::XP_009415939	S-adenosylhomocysteinase (SAHH)	66814	54774	1490	1490	67	67	2399	6052	1	1	1	618.324	1234.63	2	1234.63	0.0028	1	36.27	0.00024	K	VKDLSQADFGR	L
1	1	2::XP_009415939	S-adenosylhomocysteinase (SAHH)	66814	54774	1490	1490	67	67	2400	2680	1	1	1	412.552	1234.63	3	1234.63	0.0029	1	41.47	7.1e-05	K	VKDLSQADFGR	L
1	1	2::XP_009415939	S-adenosylhomocysteinase (SAHH)	66814	54774	1490	1490	67	67	2401	2139	1	1	1	618.324	1234.63	2	1234.63	0.0039	1	75.84	2.6e-08	K	VKDLSQADFGR	L
1	1	2::XP_009415939	S-adenosylhomocysteinase (SAHH)	66814	54774	1490	1490	67	67	2477	1941	1	1	1	415.882	1244.63	3	1244.63	-0.0002	1	27.71	0.0017	K	DIIMVDHMKK	M
1	1	2::XP_009415939	S-adenosylhomocysteinase (SAHH)	66814	54774	1490	1490	67	67	2479	1979	1	1	1	415.883	1244.63	3	1244.63	0.0009	1	27.67	0.0017	K	DIIMVDHMKK	M
1	1	2::XP_009415939	S-adenosylhomocysteinase (SAHH)	66814	54774	1490	1490	67	67	2480	2028	1	1	1	415.883	1244.63	3	1244.63	0.001	1	23.01	0.005	K	DIIMVDHMKK	M
1	1	2::XP_009415939	S-adenosylhomocysteinase (SAHH)	66814	54774	1490	1490	67	67	2481	1813	1	1	1	623.321	1244.63	2	1244.63	0.0013	1	34.37	0.00037	K	DIIMVDHMKK	M
1	1	2::XP_009415939	S-adenosylhomocysteinase (SAHH)	66814	54774	1490	1490	67	67	2482	1812	1	1	1	415.883	1244.63	3	1244.63	0.0015	1	22.71	0.0054	K	DIIMVDHMKK	M
1	1	2::XP_009415939	S-adenosylhomocysteinase (SAHH)	66814	54774	1490	1490	67	67	2483	1766	1	1	1	415.883	1244.63	3	1244.63	0.0015	1	21.05	0.0079	K	DIIMVDHMKK	M
1	1	2::XP_009415939	S-adenosylhomocysteinase (SAHH)	66814	54774	1490	1490	67	67	2484	1770	1	1	1	623.321	1244.63	2	1244.63	0.0023	1	36.25	0.00024	K	DIIMVDHMKK	M
1	1	2::XP_009415939	S-adenosylhomocysteinase (SAHH)	66814	54774	1490	1490	67	67	2485	2032	1	1	1	623.321	1244.63	2	1244.63	0.0024	1	56.95	2e-06	K	DIIMVDHMKK	M
1	1	2::XP_009415939	S-adenosylhomocysteinase (SAHH)	66814	54774	1490	1490	67	67	2486	1981	1	1	1	623.321	1244.63	2	1244.63	0.0026	1	47.96	1.6e-05	K	DIIMVDHMKK	M
1	1	2::XP_009415939	S-adenosylhomocysteinase (SAHH)	66814	54774	1490	1490	67	67	2488	2310	1	1	1	415.884	1244.63	3	1244.63	0.0042	1	22.92	0.0051	K	DIIMVDHMKK	M
1	1	2::XP_009415939	S-adenosylhomocysteinase (SAHH)	66814	54774	1490	1490	67	67	2490	125	1	1	1	416.192	1245.56	3	1245.55	0.0011	0	14.64	0.034	R	YLEHHHHHH	-
1	1	2::XP_009415939	S-adenosylhomocysteinase (SAHH)	66814	54774	1490	1490	67	67	2491	896	1	1	1	416.192	1245.56	3	1245.55	0.0015	0	14.81	0.033	R	YLEHHHHHH	-
1	1	2::XP_009415939	S-adenosylhomocysteinase (SAHH)	66814	54774	1490	1490	67	67	2492	162	1	1	1	416.192	1245.56	3	1245.55	0.0016	0	17.28	0.019	R	YLEHHHHHH	-
1	1	2::XP_009415939	S-adenosylhomocysteinase (SAHH)	66814	54774	1490	1490	67	67	2493	195	1	1	1	416.192	1245.56	3	1245.55	0.0016	0	16.05	0.025	R	YLEHHHHHH	-
1	1	2::XP_009415939	S-adenosylhomocysteinase (SAHH)	66814	54774	1490	1490	67	67	2494	568	1	1	1	416.192	1245.56	3	1245.55	0.0017	0	14.87	0.033	R	YLEHHHHHH	-
1	1	2::XP_009415939	S-adenosylhomocysteinase (SAHH)	66814	54774	1490	1490	67	67	2495	532	1	1	1	416.192	1245.56	3	1245.55	0.0018	0	14.94	0.032	R	YLEHHHHHH	-
1	1	2::XP_009415939	S-adenosylhomocysteinase (SAHH)	66814	54774	1490	1490	67	67	2497	231	1	1	1	416.193	1245.56	3	1245.55	0.0019	0	20.59	0.0087	R	YLEHHHHHH	-
1	1	2::XP_009415939	S-adenosylhomocysteinase (SAHH)	66814	54774	1490	1490	67	67	2498	269	1	1	1	416.193	1245.56	3	1245.55	0.0022	0	15.59	0.028	R	YLEHHHHHH	-
1	1	2::XP_009415939	S-adenosylhomocysteinase (SAHH)	66814	54774	1490	1490	67	67	2499	970	1	1	1	416.193	1245.56	3	1245.55	0.0022	0	15.79	0.026	R	YLEHHHHHH	-
1	1	2::XP_009415939	S-adenosylhomocysteinase (SAHH)	66814	54774	1490	1490	67	67	2501	930	1	1	1	416.193	1245.56	3	1245.55	0.0023	0	14.37	0.037	R	YLEHHHHHH	-
1	1	2::XP_009415939	S-adenosylhomocysteinase (SAHH)	66814	54774	1490	1490	67	67	2502	375	1	1	1	416.193	1245.56	3	1245.55	0.0025	0	16.79	0.021	R	YLEHHHHHH	-
1	1	2::XP_009415939	S-adenosylhomocysteinase (SAHH)	66814	54774	1490	1490	67	67	2503	339	1	1	1	416.193	1245.56	3	1245.55	0.0027	0	17.05	0.02	R	YLEHHHHHH	-
1	1	2::XP_009415939	S-adenosylhomocysteinase (SAHH)	66814	54774	1490	1490	67	67	2504	305	1	1	1	416.193	1245.56	3	1245.55	0.0028	0	15.15	0.031	R	YLEHHHHHH	-
1	1	2::XP_009415939	S-adenosylhomocysteinase (SAHH)	66814	54774	1490	1490	67	67	2506	605	1	1	1	416.193	1245.56	3	1245.55	0.0029	0	17.92	0.016	R	YLEHHHHHH	-
1	1	2::XP_009415939	S-adenosylhomocysteinase (SAHH)	66814	54774	1490	1490	67	67	2507	641	1	1	1	416.193	1245.56	3	1245.55	0.0033	0	14.17	0.038	R	YLEHHHHHH	-
1	1	2::XP_009415939	S-adenosylhomocysteinase (SAHH)	66814	54774	1490	1490	67	67	2508	92	1	1	1	416.193	1245.56	3	1245.55	0.0034	0	15.5	0.028	R	YLEHHHHHH	-
1	1	2::XP_009415939	S-adenosylhomocysteinase (SAHH)	66814	54774	1490	1490	67	67	2509	507	1	1	1	416.193	1245.56	3	1245.55	0.0034	0	16.6	0.022	R	YLEHHHHHH	-
1	1	2::XP_009415939	S-adenosylhomocysteinase (SAHH)	66814	54774	1490	1490	67	67	2510	411	1	1	1	416.193	1245.56	3	1245.55	0.0038	0	15.72	0.027	R	YLEHHHHHH	-
1	1	2::XP_009415939	S-adenosylhomocysteinase (SAHH)	66814	54774	1490	1490	67	67	2511	483	1	1	1	416.193	1245.56	3	1245.55	0.0039	0	17.72	0.017	R	YLEHHHHHH	-
1	1	2::XP_009415939	S-adenosylhomocysteinase (SAHH)	66814	54774	1490	1490	67	67	2512	435	1	1	1	416.193	1245.56	3	1245.55	0.004	0	19.9	0.01	R	YLEHHHHHH	-
1	1	2::XP_009415939	S-adenosylhomocysteinase (SAHH)	66814	54774	1490	1490	67	67	2513	459	1	1	1	416.193	1245.56	3	1245.55	0.0041	0	16.05	0.025	R	YLEHHHHHH	-
1	1	2::XP_009415939	S-adenosylhomocysteinase (SAHH)	66814	54774	1490	1490	67	67	2578	2375	1	1	1	420.533	1258.58	3	1258.58	0.0013	1	20.24	0.0095	K	SKFDNLYGCR	H
1	1	2::XP_009415939	S-adenosylhomocysteinase (SAHH)	66814	54774	1490	1490	67	67	2579	2374	1	1	1	630.296	1258.58	2	1258.58	0.0019	1	52.15	6.1e-06	K	SKFDNLYGCR	H
1	1	2::XP_009415939	S-adenosylhomocysteinase (SAHH)	66814	54774	1490	1490	67	67	2580	2329	1	1	1	420.534	1258.58	3	1258.58	0.0022	1	34.16	0.00038	K	SKFDNLYGCR	H
1	1	2::XP_009415939	S-adenosylhomocysteinase (SAHH)	66814	54774	1490	1490	67	67	2581	2328	1	1	1	630.297	1258.58	2	1258.58	0.0028	1	55.98	2.5e-06	K	SKFDNLYGCR	H
1	1	2::XP_009415939	S-adenosylhomocysteinase (SAHH)	66814	54774	1490	1490	67	67	2604	1601	1	1	1	421.214	1260.62	3	1260.62	0.001	1	19.21	0.012	K	DIIMVDHMKK	M
1	1	2::XP_009415939	S-adenosylhomocysteinase (SAHH)	66814	54774	1490	1490	67	67	2605	1454	1	1	1	421.215	1260.62	3	1260.62	0.0014	1	20.74	0.0084	K	DIIMVDHMKK	M
1	1	2::XP_009415939	S-adenosylhomocysteinase (SAHH)	66814	54774	1490	1490	67	67	2606	1617	1	1	1	631.318	1260.62	2	1260.62	0.0017	1	39.88	0.0001	K	DIIMVDHMKK	M
1	1	2::XP_009415939	S-adenosylhomocysteinase (SAHH)	66814	54774	1490	1490	67	67	2607	1363	1	1	1	631.318	1260.62	2	1260.62	0.0018	1	43.8	4.2e-05	K	DIIMVDHMKK	M
1	1	2::XP_009415939	S-adenosylhomocysteinase (SAHH)	66814	54774	1490	1490	67	67	2608	1538	1	1	1	421.215	1260.62	3	1260.62	0.0019	1	14.37	0.037	K	DIIMVDHMKK	M
1	1	2::XP_009415939	S-adenosylhomocysteinase (SAHH)	66814	54774	1490	1490	67	67	2609	1357	1	1	1	421.215	1260.62	3	1260.62	0.0019	1	14.54	0.035	K	DIIMVDHMKK	M
1	1	2::XP_009415939	S-adenosylhomocysteinase (SAHH)	66814	54774	1490	1490	67	67	2610	1411	1	1	1	421.215	1260.62	3	1260.62	0.002	1	27.79	0.0017	K	DIIMVDHMKK	M
1	1	2::XP_009415939	S-adenosylhomocysteinase (SAHH)	66814	54774	1490	1490	67	67	2611	1386	1	1	1	421.215	1260.62	3	1260.62	0.002	1	18.83	0.013	K	DIIMVDHMKK	M
1	1	2::XP_009415939	S-adenosylhomocysteinase (SAHH)	66814	54774	1490	1490	67	67	2613	1509	1	1	1	631.319	1260.62	2	1260.62	0.0023	1	35.18	0.0003	K	DIIMVDHMKK	M
1	1	2::XP_009415939	S-adenosylhomocysteinase (SAHH)	66814	54774	1490	1490	67	67	2614	1458	1	1	1	631.319	1260.62	2	1260.62	0.0023	1	49.62	1.1e-05	K	DIIMVDHMKK	M
1	1	2::XP_009415939	S-adenosylhomocysteinase (SAHH)	66814	54774	1490	1490	67	67	2615	1420	1	1	1	631.319	1260.62	2	1260.62	0.0026	1	45.21	3e-05	K	DIIMVDHMKK	M
1	1	2::XP_009415939	S-adenosylhomocysteinase (SAHH)	66814	54774	1490	1490	67	67	2616	1394	1	1	1	631.319	1260.62	2	1260.62	0.0026	1	46.18	2.4e-05	K	DIIMVDHMKK	M
1	1	2::XP_009415939	S-adenosylhomocysteinase (SAHH)	66814	54774	1490	1490	67	67	2617	1711	1	1	1	421.215	1260.62	3	1260.62	0.0029	1	23.02	0.005	K	DIIMVDHMKK	M
1	1	2::XP_009415939	S-adenosylhomocysteinase (SAHH)	66814	54774	1490	1490	67	67	2618	1557	1	1	1	631.32	1260.63	2	1260.62	0.0047	1	49.15	1.2e-05	K	DIIMVDHMKK	M
1	1	2::XP_009415939	S-adenosylhomocysteinase (SAHH)	66814	54774	1490	1490	67	67	2908	2649	1	1	1	440.235	1317.68	3	1317.68	0.0011	0	48.93	1.3e-05	R	AEFGPAKPFAGAR	I
1	1	2::XP_009415939	S-adenosylhomocysteinase (SAHH)	66814	54774	1490	1490	67	67	2909	2564	1	1	1	659.849	1317.68	2	1317.68	0.0011	0	59.65	1.1e-06	R	AEFGPAKPFAGAR	I
1	1	2::XP_009415939	S-adenosylhomocysteinase (SAHH)	66814	54774	1490	1490	67	67	2910	2563	1	1	1	440.235	1317.68	3	1317.68	0.0012	0	52.96	5.1e-06	R	AEFGPAKPFAGAR	I
1	1	2::XP_009415939	S-adenosylhomocysteinase (SAHH)	66814	54774	1490	1490	67	67	2911	2523	1	1	1	659.849	1317.68	2	1317.68	0.0012	0	60.28	9.4e-07	R	AEFGPAKPFAGAR	I
1	1	2::XP_009415939	S-adenosylhomocysteinase (SAHH)	66814	54774	1490	1490	67	67	2912	2522	1	1	1	440.235	1317.68	3	1317.68	0.0013	0	53.05	5e-06	R	AEFGPAKPFAGAR	I
1	1	2::XP_009415939	S-adenosylhomocysteinase (SAHH)	66814	54774	1490	1490	67	67	2913	2611	1	1	1	440.235	1317.68	3	1317.68	0.0014	0	52.83	5.2e-06	R	AEFGPAKPFAGAR	I
1	1	2::XP_009415939	S-adenosylhomocysteinase (SAHH)	66814	54774	1490	1490	67	67	2914	2795	1	1	1	440.235	1317.68	3	1317.68	0.0015	0	48.62	1.4e-05	R	AEFGPAKPFAGAR	I
1	1	2::XP_009415939	S-adenosylhomocysteinase (SAHH)	66814	54774	1490	1490	67	67	2915	2487	1	1	1	440.236	1317.68	3	1317.68	0.0017	0	53.8	4.2e-06	R	AEFGPAKPFAGAR	I
1	1	2::XP_009415939	S-adenosylhomocysteinase (SAHH)	66814	54774	1490	1490	67	67	2916	2749	1	1	1	440.236	1317.68	3	1317.68	0.0019	0	48.9	1.3e-05	R	AEFGPAKPFAGAR	I
1	1	2::XP_009415939	S-adenosylhomocysteinase (SAHH)	66814	54774	1490	1490	67	67	2917	2699	1	1	1	440.236	1317.68	3	1317.68	0.0019	0	52.87	5.2e-06	R	AEFGPAKPFAGAR	I
1	1	2::XP_009415939	S-adenosylhomocysteinase (SAHH)	66814	54774	1490	1490	67	67	2918	2843	1	1	1	440.236	1317.69	3	1317.68	0.0022	0	48.99	1.3e-05	R	AEFGPAKPFAGAR	I
1	1	2::XP_009415939	S-adenosylhomocysteinase (SAHH)	66814	54774	1490	1490	67	67	2919	2991	1	1	1	440.236	1317.69	3	1317.68	0.0034	0	45.34	2.9e-05	R	AEFGPAKPFAGAR	I
1	1	2::XP_009415939	S-adenosylhomocysteinase (SAHH)	66814	54774	1490	1490	67	67	2920	2892	1	1	1	440.236	1317.69	3	1317.68	0.0035	0	52.65	5.4e-06	R	AEFGPAKPFAGAR	I
1	1	2::XP_009415939	S-adenosylhomocysteinase (SAHH)	66814	54774	1490	1490	67	67	2921	6293	1	1	1	440.236	1317.69	3	1317.68	0.0038	0	44.27	3.7e-05	R	AEFGPAKPFAGAR	I
1	1	2::XP_009415939	S-adenosylhomocysteinase (SAHH)	66814	54774	1490	1490	67	67	2922	5754	1	1	1	440.236	1317.69	3	1317.68	0.0048	0	52.94	5.1e-06	R	AEFGPAKPFAGAR	I
1	1	2::XP_009415939	S-adenosylhomocysteinase (SAHH)	66814	54774	1490	1490	67	67	2923	2945	1	1	1	440.236	1317.69	3	1317.68	0.0048	0	48.95	1.3e-05	R	AEFGPAKPFAGAR	I
1	1	2::XP_009415939	S-adenosylhomocysteinase (SAHH)	66814	54774	1490	1490	67	67	2924	6057	1	1	1	440.237	1317.69	3	1317.68	0.005	0	34.37	0.00037	R	AEFGPAKPFAGAR	I
1	1	2::XP_009415939	S-adenosylhomocysteinase (SAHH)	66814	54774	1490	1490	67	67	2925	3318	1	1	1	440.237	1317.69	3	1317.68	0.0054	0	53.68	4.3e-06	R	AEFGPAKPFAGAR	I
1	1	2::XP_009415939	S-adenosylhomocysteinase (SAHH)	66814	54774	1490	1490	67	67	2926	3258	1	1	1	440.237	1317.69	3	1317.68	0.0056	0	53.62	4.3e-06	R	AEFGPAKPFAGAR	I
1	1	2::XP_009415939	S-adenosylhomocysteinase (SAHH)	66814	54774	1490	1490	67	67	2927	5640	1	1	1	440.237	1317.69	3	1317.68	0.0062	0	48.49	1.4e-05	R	AEFGPAKPFAGAR	I
1	1	2::XP_009415939	S-adenosylhomocysteinase (SAHH)	66814	54774	1490	1490	67	67	2932	2613	1	1	1	660.355	1318.7	2	1318.7	-0.0029	0	52.32	5.9e-06	R	LVGVSEETTTGVK	R
1	1	2::XP_009415939	S-adenosylhomocysteinase (SAHH)	66814	54774	1490	1490	67	67	2933	6370	1	1	1	660.356	1318.7	2	1318.7	-0.0015	0	47.3	1.9e-05	R	LVGVSEETTTGVK	R
1	1	2::XP_009415939	S-adenosylhomocysteinase (SAHH)	66814	54774	1490	1490	67	67	2934	3442	1	1	1	660.356	1318.7	2	1318.7	-0.0005	0	89.72	1.1e-09	R	LVGVSEETTTGVK	R
1	1	2::XP_009415939	S-adenosylhomocysteinase (SAHH)	66814	54774	1490	1490	67	67	2935	2475	1	1	1	660.356	1318.7	2	1318.7	-0.0003	0	18.02	0.016	R	LVGVSEETTTGVK	R
1	1	2::XP_009415939	S-adenosylhomocysteinase (SAHH)	66814	54774	1490	1490	67	67	2936	6118	1	1	1	660.356	1318.7	2	1318.7	0.0003	0	31.49	0.00071	R	LVGVSEETTTGVK	R
1	1	2::XP_009415939	S-adenosylhomocysteinase (SAHH)	66814	54774	1490	1490	67	67	2937	6567	1	1	1	660.356	1318.7	2	1318.7	0.0004	0	55.77	2.6e-06	R	LVGVSEETTTGVK	R
1	1	2::XP_009415939	S-adenosylhomocysteinase (SAHH)	66814	54774	1490	1490	67	67	2938	3700	1	1	1	660.357	1318.7	2	1318.7	0.0006	0	87.16	1.9e-09	R	LVGVSEETTTGVK	R
1	1	2::XP_009415939	S-adenosylhomocysteinase (SAHH)	66814	54774	1490	1490	67	67	2939	4980	1	1	1	660.357	1318.7	2	1318.7	0.0006	0	60.87	8.2e-07	R	LVGVSEETTTGVK	R
1	1	2::XP_009415939	S-adenosylhomocysteinase (SAHH)	66814	54774	1490	1490	67	67	2940	2326	1	1	1	660.357	1318.7	2	1318.7	0.0007	0	100.69	8.5e-11	R	LVGVSEETTTGVK	R
1	1	2::XP_009415939	S-adenosylhomocysteinase (SAHH)	66814	54774	1490	1490	67	67	2941	5982	1	1	1	660.357	1318.7	2	1318.7	0.0009	0	33.68	0.00043	R	LVGVSEETTTGVK	R
1	1	2::XP_009415939	S-adenosylhomocysteinase (SAHH)	66814	54774	1490	1490	67	67	2942	2362	1	1	1	660.357	1318.7	2	1318.7	0.0009	0	93.93	4e-10	R	LVGVSEETTTGVK	R
1	1	2::XP_009415939	S-adenosylhomocysteinase (SAHH)	66814	54774	1490	1490	67	67	2943	6443	1	1	1	660.357	1318.7	2	1318.7	0.0009	0	52.31	5.9e-06	R	LVGVSEETTTGVK	R
1	1	2::XP_009415939	S-adenosylhomocysteinase (SAHH)	66814	54774	1490	1490	67	67	2944	3797	1	1	1	660.357	1318.7	2	1318.7	0.0009	0	90.94	8.1e-10	R	LVGVSEETTTGVK	R
1	1	2::XP_009415939	S-adenosylhomocysteinase (SAHH)	66814	54774	1490	1490	67	67	2945	6044	1	1	1	660.357	1318.7	2	1318.7	0.001	0	32.58	0.00055	R	LVGVSEETTTGVK	R
1	1	2::XP_009415939	S-adenosylhomocysteinase (SAHH)	66814	54774	1490	1490	67	67	2946	6012	1	1	1	660.357	1318.7	2	1318.7	0.0013	0	41.69	6.8e-05	R	LVGVSEETTTGVK	R
1	1	2::XP_009415939	S-adenosylhomocysteinase (SAHH)	66814	54774	1490	1490	67	67	2947	2695	1	1	1	660.357	1318.7	2	1318.7	0.0014	0	79.71	1.1e-08	R	LVGVSEETTTGVK	R
1	1	2::XP_009415939	S-adenosylhomocysteinase (SAHH)	66814	54774	1490	1490	67	67	2948	5951	1	1	1	660.357	1318.7	2	1318.7	0.0014	0	40.21	9.5e-05	R	LVGVSEETTTGVK	R
1	1	2::XP_009415939	S-adenosylhomocysteinase (SAHH)	66814	54774	1490	1490	67	67	2949	2280	1	1	1	660.357	1318.7	2	1318.7	0.0014	0	97.38	1.8e-10	R	LVGVSEETTTGVK	R
1	1	2::XP_009415939	S-adenosylhomocysteinase (SAHH)	66814	54774	1490	1490	67	67	2950	2398	1	1	1	660.357	1318.7	2	1318.7	0.0015	0	80.73	8.5e-09	R	LVGVSEETTTGVK	R
1	1	2::XP_009415939	S-adenosylhomocysteinase (SAHH)	66814	54774	1490	1490	67	67	2951	6806	1	1	1	660.357	1318.7	2	1318.7	0.0015	0	34.02	0.0004	R	LVGVSEETTTGVK	R
1	1	2::XP_009415939	S-adenosylhomocysteinase (SAHH)	66814	54774	1490	1490	67	67	2952	6678	1	1	1	660.357	1318.7	2	1318.7	0.0015	0	45.34	2.9e-05	R	LVGVSEETTTGVK	R
1	1	2::XP_009415939	S-adenosylhomocysteinase (SAHH)	66814	54774	1490	1490	67	67	2953	6608	1	1	1	660.357	1318.7	2	1318.7	0.0015	0	41.71	6.7e-05	R	LVGVSEETTTGVK	R
1	1	2::XP_009415939	S-adenosylhomocysteinase (SAHH)	66814	54774	1490	1490	67	67	2954	6655	1	1	1	660.357	1318.7	2	1318.7	0.0017	0	60.62	8.7e-07	R	LVGVSEETTTGVK	R
1	1	2::XP_009415939	S-adenosylhomocysteinase (SAHH)	66814	54774	1490	1490	67	67	2955	2791	1	1	1	660.357	1318.7	2	1318.7	0.0017	0	80.94	8.1e-09	R	LVGVSEETTTGVK	R
1	1	2::XP_009415939	S-adenosylhomocysteinase (SAHH)	66814	54774	1490	1490	67	67	2956	2648	1	1	1	660.357	1318.7	2	1318.7	0.0017	0	85.46	2.8e-09	R	LVGVSEETTTGVK	R
1	1	2::XP_009415939	S-adenosylhomocysteinase (SAHH)	66814	54774	1490	1490	67	67	2957	2434	1	1	1	660.357	1318.7	2	1318.7	0.0018	0	82.87	5.2e-09	R	LVGVSEETTTGVK	R
1	1	2::XP_009415939	S-adenosylhomocysteinase (SAHH)	66814	54774	1490	1490	67	67	2958	6633	1	1	1	660.357	1318.7	2	1318.7	0.0018	0	60.19	9.6e-07	R	LVGVSEETTTGVK	R
1	1	2::XP_009415939	S-adenosylhomocysteinase (SAHH)	66814	54774	1490	1490	67	67	2959	6494	1	1	1	660.357	1318.7	2	1318.7	0.0018	0	51.39	7.3e-06	R	LVGVSEETTTGVK	R
1	1	2::XP_009415939	S-adenosylhomocysteinase (SAHH)	66814	54774	1490	1490	67	67	2960	5040	1	1	1	660.357	1318.7	2	1318.7	0.0018	0	74.49	3.6e-08	R	LVGVSEETTTGVK	R
1	1	2::XP_009415939	S-adenosylhomocysteinase (SAHH)	66814	54774	1490	1490	67	67	2961	6468	1	1	1	660.357	1318.7	2	1318.7	0.0019	0	50	1e-05	R	LVGVSEETTTGVK	R
1	1	2::XP_009415939	S-adenosylhomocysteinase (SAHH)	66814	54774	1490	1490	67	67	2962	2743	1	1	1	660.357	1318.7	2	1318.7	0.0019	0	81.3	7.4e-09	R	LVGVSEETTTGVK	R
1	1	2::XP_009415939	S-adenosylhomocysteinase (SAHH)	66814	54774	1490	1490	67	67	2963	3396	1	1	1	660.357	1318.7	2	1318.7	0.002	0	79.19	1.2e-08	R	LVGVSEETTTGVK	R
1	1	2::XP_009415939	S-adenosylhomocysteinase (SAHH)	66814	54774	1490	1490	67	67	2964	3749	1	1	1	660.357	1318.7	2	1318.7	0.002	0	79.61	1.1e-08	R	LVGVSEETTTGVK	R
1	1	2::XP_009415939	S-adenosylhomocysteinase (SAHH)	66814	54774	1490	1490	67	67	2965	2839	1	1	1	660.357	1318.7	2	1318.7	0.0021	0	79.88	1e-08	R	LVGVSEETTTGVK	R
1	1	2::XP_009415939	S-adenosylhomocysteinase (SAHH)	66814	54774	1490	1490	67	67	2966	6534	1	1	1	660.357	1318.7	2	1318.7	0.0021	0	56.95	2e-06	R	LVGVSEETTTGVK	R
1	1	2::XP_009415939	S-adenosylhomocysteinase (SAHH)	66814	54774	1490	1490	67	67	2967	6722	1	1	1	660.357	1318.7	2	1318.7	0.0023	0	61.36	7.3e-07	R	LVGVSEETTTGVK	R
1	1	2::XP_009415939	S-adenosylhomocysteinase (SAHH)	66814	54774	1490	1490	67	67	2968	2887	1	1	1	660.357	1318.7	2	1318.7	0.0024	0	79.88	1e-08	R	LVGVSEETTTGVK	R
1	1	2::XP_009415939	S-adenosylhomocysteinase (SAHH)	66814	54774	1490	1490	67	67	2969	2935	1	1	1	660.357	1318.7	2	1318.7	0.0024	0	86.34	2.3e-09	R	LVGVSEETTTGVK	R
1	1	2::XP_009415939	S-adenosylhomocysteinase (SAHH)	66814	54774	1490	1490	67	67	2970	3067	1	1	1	660.357	1318.7	2	1318.7	0.0024	0	86.26	2.4e-09	R	LVGVSEETTTGVK	R
1	1	2::XP_009415939	S-adenosylhomocysteinase (SAHH)	66814	54774	1490	1490	67	67	2971	5884	1	1	1	660.357	1318.7	2	1318.7	0.0024	0	40.27	9.4e-05	R	LVGVSEETTTGVK	R
1	1	2::XP_009415939	S-adenosylhomocysteinase (SAHH)	66814	54774	1490	1490	67	67	2972	2983	1	1	1	660.357	1318.7	2	1318.7	0.0025	0	82.95	5.1e-09	R	LVGVSEETTTGVK	R
1	1	2::XP_009415939	S-adenosylhomocysteinase (SAHH)	66814	54774	1490	1490	67	67	2973	3199	1	1	1	660.358	1318.7	2	1318.7	0.0026	0	82.18	6.1e-09	R	LVGVSEETTTGVK	R
1	1	2::XP_009415939	S-adenosylhomocysteinase (SAHH)	66814	54774	1490	1490	67	67	2974	4399	1	1	1	660.358	1318.7	2	1318.7	0.0026	0	79.56	1.1e-08	R	LVGVSEETTTGVK	R
1	1	2::XP_009415939	S-adenosylhomocysteinase (SAHH)	66814	54774	1490	1490	67	67	2975	3247	1	1	1	660.358	1318.7	2	1318.7	0.0028	0	85.08	3.1e-09	R	LVGVSEETTTGVK	R
1	1	2::XP_009415939	S-adenosylhomocysteinase (SAHH)	66814	54774	1490	1490	67	67	2976	6703	1	1	1	660.358	1318.7	2	1318.7	0.0028	0	51.82	6.6e-06	R	LVGVSEETTTGVK	R
1	1	2::XP_009415939	S-adenosylhomocysteinase (SAHH)	66814	54774	1490	1490	67	67	2977	6775	1	1	1	660.358	1318.7	2	1318.7	0.0029	0	37.72	0.00017	R	LVGVSEETTTGVK	R
1	1	2::XP_009415939	S-adenosylhomocysteinase (SAHH)	66814	54774	1490	1490	67	67	2978	3103	1	1	1	660.358	1318.7	2	1318.7	0.0029	0	79.86	1e-08	R	LVGVSEETTTGVK	R
1	1	2::XP_009415939	S-adenosylhomocysteinase (SAHH)	66814	54774	1490	1490	67	67	2979	3152	1	1	1	660.358	1318.7	2	1318.7	0.003	0	81.85	6.5e-09	R	LVGVSEETTTGVK	R
1	1	2::XP_009415939	S-adenosylhomocysteinase (SAHH)	66814	54774	1490	1490	67	67	2980	5712	1	1	1	660.358	1318.7	2	1318.7	0.003	0	53.37	4.6e-06	R	LVGVSEETTTGVK	R
1	1	2::XP_009415939	S-adenosylhomocysteinase (SAHH)	66814	54774	1490	1490	67	67	2981	4603	1	1	1	660.358	1318.7	2	1318.7	0.003	0	85.95	2.5e-09	R	LVGVSEETTTGVK	R
1	1	2::XP_009415939	S-adenosylhomocysteinase (SAHH)	66814	54774	1490	1490	67	67	2982	3031	1	1	1	660.358	1318.7	2	1318.7	0.0031	0	89.72	1.1e-09	R	LVGVSEETTTGVK	R
1	1	2::XP_009415939	S-adenosylhomocysteinase (SAHH)	66814	54774	1490	1490	67	67	2983	5846	1	1	1	660.358	1318.7	2	1318.7	0.0031	0	52.48	5.6e-06	R	LVGVSEETTTGVK	R
1	1	2::XP_009415939	S-adenosylhomocysteinase (SAHH)	66814	54774	1490	1490	67	67	2984	5917	1	1	1	660.358	1318.7	2	1318.7	0.0034	0	39.33	0.00012	R	LVGVSEETTTGVK	R
1	1	2::XP_009415939	S-adenosylhomocysteinase (SAHH)	66814	54774	1490	1490	67	67	2985	4451	1	1	1	660.358	1318.7	2	1318.7	0.0034	0	82.23	6e-09	R	LVGVSEETTTGVK	R
1	1	2::XP_009415939	S-adenosylhomocysteinase (SAHH)	66814	54774	1490	1490	67	67	2986	4495	1	1	1	660.358	1318.7	2	1318.7	0.0041	0	87.02	2e-09	R	LVGVSEETTTGVK	R
1	1	2::XP_009415939	S-adenosylhomocysteinase (SAHH)	66814	54774	1490	1490	67	67	2987	5143	1	1	1	660.358	1318.7	2	1318.7	0.0041	0	86.86	2.1e-09	R	LVGVSEETTTGVK	R
1	1	2::XP_009415939	S-adenosylhomocysteinase (SAHH)	66814	54774	1490	1490	67	67	2988	3343	1	1	1	660.358	1318.7	2	1318.7	0.0042	0	85.63	2.7e-09	R	LVGVSEETTTGVK	R
1	1	2::XP_009415939	S-adenosylhomocysteinase (SAHH)	66814	54774	1490	1490	67	67	2989	5195	1	1	1	660.358	1318.7	2	1318.7	0.0042	0	72.45	5.7e-08	R	LVGVSEETTTGVK	R
1	1	2::XP_009415939	S-adenosylhomocysteinase (SAHH)	66814	54774	1490	1490	67	67	2990	3295	1	1	1	660.359	1318.7	2	1318.7	0.0043	0	79.46	1.1e-08	R	LVGVSEETTTGVK	R
1	1	2::XP_009415939	S-adenosylhomocysteinase (SAHH)	66814	54774	1490	1490	67	67	2991	4545	1	1	1	660.359	1318.7	2	1318.7	0.0045	0	79.47	1.1e-08	R	LVGVSEETTTGVK	R
1	1	2::XP_009415939	S-adenosylhomocysteinase (SAHH)	66814	54774	1490	1490	67	67	2992	5739	1	1	1	660.359	1318.7	2	1318.7	0.0046	0	55.53	2.8e-06	R	LVGVSEETTTGVK	R
1	1	2::XP_009415939	S-adenosylhomocysteinase (SAHH)	66814	54774	1490	1490	67	67	2993	4353	1	1	1	660.359	1318.7	2	1318.7	0.0047	0	79.64	1.1e-08	R	LVGVSEETTTGVK	R
1	1	2::XP_009415939	S-adenosylhomocysteinase (SAHH)	66814	54774	1490	1490	67	67	2994	6844	1	1	1	660.359	1318.7	2	1318.7	0.0048	0	59.8	1e-06	R	LVGVSEETTTGVK	R
1	1	2::XP_009415939	S-adenosylhomocysteinase (SAHH)	66814	54774	1490	1490	67	67	2995	3845	1	1	1	660.359	1318.7	2	1318.7	0.0048	0	82.53	5.6e-09	R	LVGVSEETTTGVK	R
1	1	2::XP_009415939	S-adenosylhomocysteinase (SAHH)	66814	54774	1490	1490	67	67	2996	5543	1	1	1	660.359	1318.7	2	1318.7	0.0048	0	61.44	7.2e-07	R	LVGVSEETTTGVK	R
1	1	2::XP_009415939	S-adenosylhomocysteinase (SAHH)	66814	54774	1490	1490	67	67	2997	3893	1	1	1	660.359	1318.7	2	1318.7	0.0049	0	80.23	9.5e-09	R	LVGVSEETTTGVK	R
1	1	2::XP_009415939	S-adenosylhomocysteinase (SAHH)	66814	54774	1490	1490	67	67	2998	4241	1	1	1	660.359	1318.7	2	1318.7	0.0049	0	79.38	1.2e-08	R	LVGVSEETTTGVK	R
1	1	2::XP_009415939	S-adenosylhomocysteinase (SAHH)	66814	54774	1490	1490	67	67	2999	5670	1	1	1	660.359	1318.7	2	1318.7	0.0051	0	60.22	9.5e-07	R	LVGVSEETTTGVK	R
1	1	2::XP_009415939	S-adenosylhomocysteinase (SAHH)	66814	54774	1490	1490	67	67	3000	5638	1	1	1	660.359	1318.7	2	1318.7	0.0052	0	52.91	5.1e-06	R	LVGVSEETTTGVK	R
1	1	2::XP_009415939	S-adenosylhomocysteinase (SAHH)	66814	54774	1490	1490	67	67	3001	4141	1	1	1	660.359	1318.7	2	1318.7	0.0052	0	84.74	3.4e-09	R	LVGVSEETTTGVK	R
1	1	2::XP_009415939	S-adenosylhomocysteinase (SAHH)	66814	54774	1490	1490	67	67	3002	4077	1	1	1	660.359	1318.7	2	1318.7	0.0058	0	70.62	8.7e-08	R	LVGVSEETTTGVK	R
1	1	2::XP_009415939	S-adenosylhomocysteinase (SAHH)	66814	54774	1490	1490	67	67	3003	5603	1	1	1	660.359	1318.7	2	1318.7	0.0059	0	60.68	8.6e-07	R	LVGVSEETTTGVK	R
1	1	2::XP_009415939	S-adenosylhomocysteinase (SAHH)	66814	54774	1490	1490	67	67	3096	2127	1	1	1	447.591	1339.75	3	1339.75	0.0012	1	35.8	0.00026	K	VYVLPKHLDEK	V
1	1	2::XP_009415939	S-adenosylhomocysteinase (SAHH)	66814	54774	1490	1490	67	67	3097	2177	1	1	1	447.592	1339.75	3	1339.75	0.0029	1	25.63	0.0027	K	VYVLPKHLDEK	V
1	1	2::XP_009415939	S-adenosylhomocysteinase (SAHH)	66814	54774	1490	1490	67	67	3376	2133	1	1	1	358.458	1429.8	4	1429.8	-0.0024	1	40.38	9.2e-05	K	HLDEKVAALHLGK	L
1	1	2::XP_009415939	S-adenosylhomocysteinase (SAHH)	66814	54774	1490	1490	67	67	3377	2132	1	1	1	477.609	1429.8	3	1429.8	0.0001	1	54.4	3.6e-06	K	HLDEKVAALHLGK	L
1	1	2::XP_009415939	S-adenosylhomocysteinase (SAHH)	66814	54774	1490	1490	67	67	3378	2170	1	1	1	358.459	1429.81	4	1429.8	0.0012	1	44.71	3.4e-05	K	HLDEKVAALHLGK	L
1	1	2::XP_009415939	S-adenosylhomocysteinase (SAHH)	66814	54774	1490	1490	67	67	3379	2140	1	1	1	715.911	1429.81	2	1429.8	0.0031	1	85.98	2.5e-09	K	HLDEKVAALHLGK	L
1	1	2::XP_009415939	S-adenosylhomocysteinase (SAHH)	66814	54774	1490	1490	67	67	3380	2172	1	1	1	477.61	1429.81	3	1429.8	0.0031	1	59.47	1.1e-06	K	HLDEKVAALHLGK	L
1	1	2::XP_009415939	S-adenosylhomocysteinase (SAHH)	66814	54774	1490	1490	67	67	3533	1755	1	1	1	367.969	1467.85	4	1467.84	0.0023	2	37.42	0.00018	K	KVYVLPKHLDEK	V
1	1	2::XP_009415939	S-adenosylhomocysteinase (SAHH)	66814	54774	1490	1490	67	67	3534	1768	1	1	1	490.29	1467.85	3	1467.84	0.0024	2	41.83	6.6e-05	K	KVYVLPKHLDEK	V
1	1	2::XP_009415939	S-adenosylhomocysteinase (SAHH)	66814	54774	1490	1490	67	67	3536	1773	1	1	1	734.932	1467.85	2	1467.84	0.004	2	63.31	4.7e-07	K	KVYVLPKHLDEK	V
1	1	2::XP_009415939	S-adenosylhomocysteinase (SAHH)	66814	54774	1490	1490	67	67	3583	6689	1	1	1	492.607	1474.8	3	1474.8	-0.0011	1	43.42	4.5e-05	R	LVGVSEETTTGVKR	L
1	1	2::XP_009415939	S-adenosylhomocysteinase (SAHH)	66814	54774	1490	1490	67	67	3584	6798	1	1	1	492.607	1474.8	3	1474.8	0	1	42.95	5.1e-05	R	LVGVSEETTTGVKR	L
1	1	2::XP_009415939	S-adenosylhomocysteinase (SAHH)	66814	54774	1490	1490	67	67	3585	2442	1	1	1	738.407	1474.8	2	1474.8	0.0003	1	79.83	1e-08	R	LVGVSEETTTGVKR	L
1	1	2::XP_009415939	S-adenosylhomocysteinase (SAHH)	66814	54774	1490	1490	67	67	3586	1849	1	1	1	738.407	1474.8	2	1474.8	0.001	1	113.18	4.8e-12	R	LVGVSEETTTGVKR	L
1	1	2::XP_009415939	S-adenosylhomocysteinase (SAHH)	66814	54774	1490	1490	67	67	3587	1895	1	1	1	738.407	1474.8	2	1474.8	0.001	1	82.04	6.3e-09	R	LVGVSEETTTGVKR	L
1	1	2::XP_009415939	S-adenosylhomocysteinase (SAHH)	66814	54774	1490	1490	67	67	3588	6664	1	1	1	492.607	1474.8	3	1474.8	0.001	1	58.09	1.6e-06	R	LVGVSEETTTGVKR	L
1	1	2::XP_009415939	S-adenosylhomocysteinase (SAHH)	66814	54774	1490	1490	67	67	3589	2086	1	1	1	492.607	1474.8	3	1474.8	0.001	1	49.78	1.1e-05	R	LVGVSEETTTGVKR	L
1	1	2::XP_009415939	S-adenosylhomocysteinase (SAHH)	66814	54774	1490	1490	67	67	3590	2405	1	1	1	738.407	1474.8	2	1474.8	0.0011	1	92.99	5e-10	R	LVGVSEETTTGVKR	L
1	1	2::XP_009415939	S-adenosylhomocysteinase (SAHH)	66814	54774	1490	1490	67	67	3591	2307	1	1	1	738.408	1474.8	2	1474.8	0.0013	1	93.04	5e-10	R	LVGVSEETTTGVKR	L
1	1	2::XP_009415939	S-adenosylhomocysteinase (SAHH)	66814	54774	1490	1490	67	67	3592	1894	1	1	1	492.608	1474.8	3	1474.8	0.0014	1	47.15	1.9e-05	R	LVGVSEETTTGVKR	L
1	1	2::XP_009415939	S-adenosylhomocysteinase (SAHH)	66814	54774	1490	1490	67	67	3593	1848	1	1	1	492.608	1474.8	3	1474.8	0.0014	1	68.24	1.5e-07	R	LVGVSEETTTGVKR	L
1	1	2::XP_009415939	S-adenosylhomocysteinase (SAHH)	66814	54774	1490	1490	67	67	3594	6603	1	1	1	738.408	1474.8	2	1474.8	0.0015	1	66.51	2.2e-07	R	LVGVSEETTTGVKR	L
1	1	2::XP_009415939	S-adenosylhomocysteinase (SAHH)	66814	54774	1490	1490	67	67	3595	3081	1	1	1	492.608	1474.8	3	1474.8	0.0016	1	57.7	1.7e-06	R	LVGVSEETTTGVKR	L
1	1	2::XP_009415939	S-adenosylhomocysteinase (SAHH)	66814	54774	1490	1490	67	67	3596	2356	1	1	1	738.408	1474.8	2	1474.8	0.0016	1	86.81	2.1e-09	R	LVGVSEETTTGVKR	L
1	1	2::XP_009415939	S-adenosylhomocysteinase (SAHH)	66814	54774	1490	1490	67	67	3597	2537	1	1	1	738.408	1474.8	2	1474.8	0.0016	1	95.9	2.6e-10	R	LVGVSEETTTGVKR	L
1	1	2::XP_009415939	S-adenosylhomocysteinase (SAHH)	66814	54774	1490	1490	67	67	3598	2123	1	1	1	492.608	1474.8	3	1474.8	0.0017	1	69.27	1.2e-07	R	LVGVSEETTTGVKR	L
1	1	2::XP_009415939	S-adenosylhomocysteinase (SAHH)	66814	54774	1490	1490	67	67	3599	6749	1	1	1	492.608	1474.8	3	1474.8	0.0018	1	42.72	5.3e-05	R	LVGVSEETTTGVKR	L
1	1	2::XP_009415939	S-adenosylhomocysteinase (SAHH)	66814	54774	1490	1490	67	67	3600	2050	1	1	1	492.608	1474.8	3	1474.8	0.0019	1	63.18	4.8e-07	R	LVGVSEETTTGVKR	L
1	1	2::XP_009415939	S-adenosylhomocysteinase (SAHH)	66814	54774	1490	1490	67	67	3601	3128	1	1	1	492.608	1474.8	3	1474.8	0.0019	1	59.05	1.2e-06	R	LVGVSEETTTGVKR	L
1	1	2::XP_009415939	S-adenosylhomocysteinase (SAHH)	66814	54774	1490	1490	67	67	3602	6728	1	1	1	492.608	1474.8	3	1474.8	0.002	1	47.51	1.8e-05	R	LVGVSEETTTGVKR	L
1	1	2::XP_009415939	S-adenosylhomocysteinase (SAHH)	66814	54774	1490	1490	67	67	3603	2014	1	1	1	492.608	1474.8	3	1474.8	0.002	1	65.73	2.7e-07	R	LVGVSEETTTGVKR	L
1	1	2::XP_009415939	S-adenosylhomocysteinase (SAHH)	66814	54774	1490	1490	67	67	3604	2567	1	1	1	492.608	1474.8	3	1474.8	0.002	1	56.82	2.1e-06	R	LVGVSEETTTGVKR	L
1	1	2::XP_009415939	S-adenosylhomocysteinase (SAHH)	66814	54774	1490	1490	67	67	3605	1967	1	1	1	492.608	1474.8	3	1474.8	0.0021	1	63.34	4.6e-07	R	LVGVSEETTTGVKR	L
1	1	2::XP_009415939	S-adenosylhomocysteinase (SAHH)	66814	54774	1490	1490	67	67	3606	2220	1	1	1	492.608	1474.8	3	1474.8	0.0021	1	66.27	2.4e-07	R	LVGVSEETTTGVKR	L
1	1	2::XP_009415939	S-adenosylhomocysteinase (SAHH)	66814	54774	1490	1490	67	67	3607	1930	1	1	1	492.608	1474.8	3	1474.8	0.0023	1	59.84	1e-06	R	LVGVSEETTTGVKR	L
1	1	2::XP_009415939	S-adenosylhomocysteinase (SAHH)	66814	54774	1490	1490	67	67	3608	2171	1	1	1	492.608	1474.8	3	1474.8	0.0023	1	63.96	4e-07	R	LVGVSEETTTGVKR	L
1	1	2::XP_009415939	S-adenosylhomocysteinase (SAHH)	66814	54774	1490	1490	67	67	3609	3922	1	1	1	492.608	1474.8	3	1474.8	0.0023	1	76.02	2.5e-08	R	LVGVSEETTTGVKR	L
1	1	2::XP_009415939	S-adenosylhomocysteinase (SAHH)	66814	54774	1490	1490	67	67	3610	1968	1	1	1	738.408	1474.8	2	1474.8	0.0024	1	83.99	4e-09	R	LVGVSEETTTGVKR	L
1	1	2::XP_009415939	S-adenosylhomocysteinase (SAHH)	66814	54774	1490	1490	67	67	3611	1931	1	1	1	738.408	1474.8	2	1474.8	0.0024	1	90.71	8.5e-10	R	LVGVSEETTTGVKR	L
1	1	2::XP_009415939	S-adenosylhomocysteinase (SAHH)	66814	54774	1490	1490	67	67	3612	6515	1	1	1	492.608	1474.8	3	1474.8	0.0024	1	53.23	4.8e-06	R	LVGVSEETTTGVKR	L
1	1	2::XP_009415939	S-adenosylhomocysteinase (SAHH)	66814	54774	1490	1490	67	67	3613	2659	1	1	1	492.608	1474.8	3	1474.8	0.0024	1	67.27	1.9e-07	R	LVGVSEETTTGVKR	L
1	1	2::XP_009415939	S-adenosylhomocysteinase (SAHH)	66814	54774	1490	1490	67	67	3614	3865	1	1	1	492.608	1474.8	3	1474.8	0.0024	1	60.4	9.1e-07	R	LVGVSEETTTGVKR	L
1	1	2::XP_009415939	S-adenosylhomocysteinase (SAHH)	66814	54774	1490	1490	67	67	3615	2063	1	1	1	738.408	1474.8	2	1474.8	0.0025	1	87.73	1.7e-09	R	LVGVSEETTTGVKR	L
1	1	2::XP_009415939	S-adenosylhomocysteinase (SAHH)	66814	54774	1490	1490	67	67	3616	2101	1	1	1	738.408	1474.8	2	1474.8	0.0025	1	99.46	1.1e-10	R	LVGVSEETTTGVKR	L
1	1	2::XP_009415939	S-adenosylhomocysteinase (SAHH)	66814	54774	1490	1490	67	67	3617	2696	1	1	1	492.608	1474.8	3	1474.8	0.0025	1	65.25	3e-07	R	LVGVSEETTTGVKR	L
1	1	2::XP_009415939	S-adenosylhomocysteinase (SAHH)	66814	54774	1490	1490	67	67	3618	6383	1	1	1	492.608	1474.8	3	1474.8	0.0026	1	32.78	0.00053	R	LVGVSEETTTGVKR	L
1	1	2::XP_009415939	S-adenosylhomocysteinase (SAHH)	66814	54774	1490	1490	67	67	3619	6583	1	1	1	492.608	1474.8	3	1474.8	0.0026	1	57.09	2e-06	R	LVGVSEETTTGVKR	L
1	1	2::XP_009415939	S-adenosylhomocysteinase (SAHH)	66814	54774	1490	1490	67	67	3620	4079	1	1	1	492.608	1474.8	3	1474.8	0.0026	1	50.06	9.9e-06	R	LVGVSEETTTGVKR	L
1	1	2::XP_009415939	S-adenosylhomocysteinase (SAHH)	66814	54774	1490	1490	67	67	3621	2583	1	1	1	738.408	1474.8	2	1474.8	0.0026	1	79.8	1e-08	R	LVGVSEETTTGVKR	L
1	1	2::XP_009415939	S-adenosylhomocysteinase (SAHH)	66814	54774	1490	1490	67	67	3622	2242	1	1	1	738.408	1474.8	2	1474.8	0.0026	1	96.06	2.5e-10	R	LVGVSEETTTGVKR	L
1	1	2::XP_009415939	S-adenosylhomocysteinase (SAHH)	66814	54774	1490	1490	67	67	3623	2615	1	1	1	492.608	1474.8	3	1474.8	0.0027	1	67.48	1.8e-07	R	LVGVSEETTTGVKR	L
1	1	2::XP_009415939	S-adenosylhomocysteinase (SAHH)	66814	54774	1490	1490	67	67	3624	2788	1	1	1	738.408	1474.8	2	1474.8	0.0027	1	76.84	2.1e-08	R	LVGVSEETTTGVKR	L
1	1	2::XP_009415939	S-adenosylhomocysteinase (SAHH)	66814	54774	1490	1490	67	67	3625	2151	1	1	1	738.408	1474.8	2	1474.8	0.0027	1	89.38	1.2e-09	R	LVGVSEETTTGVKR	L
1	1	2::XP_009415939	S-adenosylhomocysteinase (SAHH)	66814	54774	1490	1490	67	67	3626	2016	1	1	1	738.408	1474.8	2	1474.8	0.0027	1	88.33	1.5e-09	R	LVGVSEETTTGVKR	L
1	1	2::XP_009415939	S-adenosylhomocysteinase (SAHH)	66814	54774	1490	1490	67	67	3627	1807	1	1	1	738.408	1474.8	2	1474.8	0.0027	1	99.86	1e-10	R	LVGVSEETTTGVKR	L
1	1	2::XP_009415939	S-adenosylhomocysteinase (SAHH)	66814	54774	1490	1490	67	67	3628	1804	1	1	1	492.608	1474.8	3	1474.8	0.0028	1	77.97	1.6e-08	R	LVGVSEETTTGVKR	L
1	1	2::XP_009415939	S-adenosylhomocysteinase (SAHH)	66814	54774	1490	1490	67	67	3629	6536	1	1	1	738.408	1474.8	2	1474.8	0.0028	1	61.54	7e-07	R	LVGVSEETTTGVKR	L
1	1	2::XP_009415939	S-adenosylhomocysteinase (SAHH)	66814	54774	1490	1490	67	67	3630	3035	1	1	1	492.608	1474.8	3	1474.8	0.003	1	63.6	4.4e-07	R	LVGVSEETTTGVKR	L
1	1	2::XP_009415939	S-adenosylhomocysteinase (SAHH)	66814	54774	1490	1490	67	67	3631	2340	1	1	1	492.608	1474.8	3	1474.8	0.003	1	65.06	3.1e-07	R	LVGVSEETTTGVKR	L
1	1	2::XP_009415939	S-adenosylhomocysteinase (SAHH)	66814	54774	1490	1490	67	67	3632	2526	1	1	1	492.608	1474.8	3	1474.8	0.003	1	71.53	7e-08	R	LVGVSEETTTGVKR	L
1	1	2::XP_009415939	S-adenosylhomocysteinase (SAHH)	66814	54774	1490	1490	67	67	3633	6328	1	1	1	492.608	1474.8	3	1474.8	0.003	1	51.36	7.3e-06	R	LVGVSEETTTGVKR	L
1	1	2::XP_009415939	S-adenosylhomocysteinase (SAHH)	66814	54774	1490	1490	67	67	3634	6607	1	1	1	492.608	1474.8	3	1474.8	0.003	1	49.58	1.1e-05	R	LVGVSEETTTGVKR	L
1	1	2::XP_009415939	S-adenosylhomocysteinase (SAHH)	66814	54774	1490	1490	67	67	3635	3745	1	1	1	492.608	1474.8	3	1474.8	0.003	1	50.51	8.9e-06	R	LVGVSEETTTGVKR	L
1	1	2::XP_009415939	S-adenosylhomocysteinase (SAHH)	66814	54774	1490	1490	67	67	3636	4162	1	1	1	492.608	1474.8	3	1474.8	0.003	1	60.71	8.5e-07	R	LVGVSEETTTGVKR	L
1	1	2::XP_009415939	S-adenosylhomocysteinase (SAHH)	66814	54774	1490	1490	67	67	3637	6002	1	1	1	738.408	1474.8	2	1474.8	0.0032	1	36.84	0.00021	R	LVGVSEETTTGVKR	L
1	1	2::XP_009415939	S-adenosylhomocysteinase (SAHH)	66814	54774	1490	1490	67	67	3638	6480	1	1	1	738.408	1474.8	2	1474.8	0.0032	1	47.2	1.9e-05	R	LVGVSEETTTGVKR	L
1	1	2::XP_009415939	S-adenosylhomocysteinase (SAHH)	66814	54774	1490	1490	67	67	3639	2841	1	1	1	492.608	1474.8	3	1474.8	0.0032	1	68.38	1.5e-07	R	LVGVSEETTTGVKR	L
1	1	2::XP_009415939	S-adenosylhomocysteinase (SAHH)	66814	54774	1490	1490	67	67	3640	2746	1	1	1	492.608	1474.8	3	1474.8	0.0032	1	61.3	7.4e-07	R	LVGVSEETTTGVKR	L
1	1	2::XP_009415939	S-adenosylhomocysteinase (SAHH)	66814	54774	1490	1490	67	67	3641	6573	1	1	1	738.409	1474.8	2	1474.8	0.0033	1	59.09	1.2e-06	R	LVGVSEETTTGVKR	L
1	1	2::XP_009415939	S-adenosylhomocysteinase (SAHH)	66814	54774	1490	1490	67	67	3642	2196	1	1	1	738.409	1474.8	2	1474.8	0.0033	1	81.04	7.9e-09	R	LVGVSEETTTGVKR	L
1	1	2::XP_009415939	S-adenosylhomocysteinase (SAHH)	66814	54774	1490	1490	67	67	3643	6781	1	1	1	492.608	1474.8	3	1474.8	0.0034	1	40.21	9.5e-05	R	LVGVSEETTTGVKR	L
1	1	2::XP_009415939	S-adenosylhomocysteinase (SAHH)	66814	54774	1490	1490	67	67	3644	6542	1	1	1	492.608	1474.8	3	1474.8	0.0034	1	64.84	3.3e-07	R	LVGVSEETTTGVKR	L
1	1	2::XP_009415939	S-adenosylhomocysteinase (SAHH)	66814	54774	1490	1490	67	67	3645	6408	1	1	1	738.409	1474.8	2	1474.8	0.0035	1	58.52	1.4e-06	R	LVGVSEETTTGVKR	L
1	1	2::XP_009415939	S-adenosylhomocysteinase (SAHH)	66814	54774	1490	1490	67	67	3646	6767	1	1	1	492.608	1474.8	3	1474.8	0.0035	1	43.83	4.1e-05	R	LVGVSEETTTGVKR	L
1	1	2::XP_009415939	S-adenosylhomocysteinase (SAHH)	66814	54774	1490	1490	67	67	3647	3971	1	1	1	492.608	1474.8	3	1474.8	0.0035	1	62.56	5.5e-07	R	LVGVSEETTTGVKR	L
1	1	2::XP_009415939	S-adenosylhomocysteinase (SAHH)	66814	54774	1490	1490	67	67	3648	3249	1	1	1	492.608	1474.8	3	1474.8	0.0037	1	60.01	1e-06	R	LVGVSEETTTGVKR	L
1	1	2::XP_009415939	S-adenosylhomocysteinase (SAHH)	66814	54774	1490	1490	67	67	3649	3790	1	1	1	492.608	1474.8	3	1474.8	0.0037	1	54.04	3.9e-06	R	LVGVSEETTTGVKR	L
1	1	2::XP_009415939	S-adenosylhomocysteinase (SAHH)	66814	54774	1490	1490	67	67	3650	6407	1	1	1	492.608	1474.8	3	1474.8	0.0038	1	48.8	1.3e-05	R	LVGVSEETTTGVKR	L
1	1	2::XP_009415939	S-adenosylhomocysteinase (SAHH)	66814	54774	1490	1490	67	67	3651	3519	1	1	1	492.608	1474.8	3	1474.8	0.0038	1	46.04	2.5e-05	R	LVGVSEETTTGVKR	L
1	1	2::XP_009415939	S-adenosylhomocysteinase (SAHH)	66814	54774	1490	1490	67	67	3652	2737	1	1	1	738.409	1474.8	2	1474.8	0.0038	1	112.65	5.4e-12	R	LVGVSEETTTGVKR	L
1	1	2::XP_009415939	S-adenosylhomocysteinase (SAHH)	66814	54774	1490	1490	67	67	3653	2794	1	1	1	492.608	1474.8	3	1474.8	0.0039	1	59.66	1.1e-06	R	LVGVSEETTTGVKR	L
1	1	2::XP_009415939	S-adenosylhomocysteinase (SAHH)	66814	54774	1490	1490	67	67	3654	6355	1	1	1	738.409	1474.8	2	1474.8	0.0039	1	45.05	3.1e-05	R	LVGVSEETTTGVKR	L
1	1	2::XP_009415939	S-adenosylhomocysteinase (SAHH)	66814	54774	1490	1490	67	67	3655	4033	1	1	1	492.608	1474.8	3	1474.8	0.0039	1	62.41	5.7e-07	R	LVGVSEETTTGVKR	L
1	1	2::XP_009415939	S-adenosylhomocysteinase (SAHH)	66814	54774	1490	1490	67	67	3656	4668	1	1	1	492.608	1474.8	3	1474.8	0.0039	1	56.34	2.3e-06	R	LVGVSEETTTGVKR	L
1	1	2::XP_009415939	S-adenosylhomocysteinase (SAHH)	66814	54774	1490	1490	67	67	3657	4458	1	1	1	492.608	1474.8	3	1474.8	0.004	1	92.11	6.2e-10	R	LVGVSEETTTGVKR	L
1	1	2::XP_009415939	S-adenosylhomocysteinase (SAHH)	66814	54774	1490	1490	67	67	3658	4320	1	1	1	492.608	1474.8	3	1474.8	0.004	1	58.01	1.6e-06	R	LVGVSEETTTGVKR	L
1	1	2::XP_009415939	S-adenosylhomocysteinase (SAHH)	66814	54774	1490	1490	67	67	3659	2889	1	1	1	492.608	1474.8	3	1474.8	0.004	1	67.86	1.6e-07	R	LVGVSEETTTGVKR	L
1	1	2::XP_009415939	S-adenosylhomocysteinase (SAHH)	66814	54774	1490	1490	67	67	3660	4607	1	1	1	492.608	1474.8	3	1474.8	0.004	1	64.2	3.8e-07	R	LVGVSEETTTGVKR	L
1	1	2::XP_009415939	S-adenosylhomocysteinase (SAHH)	66814	54774	1490	1490	67	67	3661	6455	1	1	1	738.409	1474.8	2	1474.8	0.0041	1	47.36	1.8e-05	R	LVGVSEETTTGVKR	L
1	1	2::XP_009415939	S-adenosylhomocysteinase (SAHH)	66814	54774	1490	1490	67	67	3662	6354	1	1	1	492.608	1474.8	3	1474.8	0.0041	1	43.06	4.9e-05	R	LVGVSEETTTGVKR	L
1	1	2::XP_009415939	S-adenosylhomocysteinase (SAHH)	66814	54774	1490	1490	67	67	3663	6634	1	1	1	492.608	1474.8	3	1474.8	0.0041	1	52.36	5.8e-06	R	LVGVSEETTTGVKR	L
1	1	2::XP_009415939	S-adenosylhomocysteinase (SAHH)	66814	54774	1490	1490	67	67	3664	3135	1	1	1	738.409	1474.8	2	1474.8	0.0042	1	71.77	6.7e-08	R	LVGVSEETTTGVKR	L
1	1	2::XP_009415939	S-adenosylhomocysteinase (SAHH)	66814	54774	1490	1490	67	67	3665	6276	1	1	1	492.608	1474.8	3	1474.8	0.0042	1	64.53	3.5e-07	R	LVGVSEETTTGVKR	L
1	1	2::XP_009415939	S-adenosylhomocysteinase (SAHH)	66814	54774	1490	1490	67	67	3666	6489	1	1	1	492.608	1474.8	3	1474.8	0.0042	1	53.72	4.2e-06	R	LVGVSEETTTGVKR	L
1	1	2::XP_009415939	S-adenosylhomocysteinase (SAHH)	66814	54774	1490	1490	67	67	3667	6190	1	1	1	492.608	1474.8	3	1474.8	0.0042	1	49.48	1.1e-05	R	LVGVSEETTTGVKR	L
1	1	2::XP_009415939	S-adenosylhomocysteinase (SAHH)	66814	54774	1490	1490	67	67	3668	6054	1	1	1	492.608	1474.8	3	1474.8	0.0042	1	35.02	0.00031	R	LVGVSEETTTGVKR	L
1	1	2::XP_009415939	S-adenosylhomocysteinase (SAHH)	66814	54774	1490	1490	67	67	3669	3029	1	1	1	738.409	1474.8	2	1474.8	0.0043	1	50.48	9e-06	R	LVGVSEETTTGVKR	L
1	1	2::XP_009415939	S-adenosylhomocysteinase (SAHH)	66814	54774	1490	1490	67	67	3670	2478	1	1	1	492.608	1474.8	3	1474.8	0.0044	1	70	1e-07	R	LVGVSEETTTGVKR	L
1	1	2::XP_009415939	S-adenosylhomocysteinase (SAHH)	66814	54774	1490	1490	67	67	3671	6096	1	1	1	738.409	1474.8	2	1474.8	0.0044	1	44.1	3.9e-05	R	LVGVSEETTTGVKR	L
1	1	2::XP_009415939	S-adenosylhomocysteinase (SAHH)	66814	54774	1490	1490	67	67	3672	2640	1	1	1	738.409	1474.8	2	1474.8	0.0044	1	90.62	8.7e-10	R	LVGVSEETTTGVKR	L
1	1	2::XP_009415939	S-adenosylhomocysteinase (SAHH)	66814	54774	1490	1490	67	67	3673	3241	1	1	1	738.409	1474.8	2	1474.8	0.0044	1	82.73	5.3e-09	R	LVGVSEETTTGVKR	L
1	1	2::XP_009415939	S-adenosylhomocysteinase (SAHH)	66814	54774	1490	1490	67	67	3674	6465	1	1	1	492.608	1474.8	3	1474.8	0.0045	1	57.71	1.7e-06	R	LVGVSEETTTGVKR	L
1	1	2::XP_009415939	S-adenosylhomocysteinase (SAHH)	66814	54774	1490	1490	67	67	3675	6098	1	1	1	492.608	1474.8	3	1474.8	0.0045	1	31.98	0.00063	R	LVGVSEETTTGVKR	L
1	1	2::XP_009415939	S-adenosylhomocysteinase (SAHH)	66814	54774	1490	1490	67	67	3676	4556	1	1	1	492.608	1474.8	3	1474.8	0.0045	1	63.9	4.1e-07	R	LVGVSEETTTGVKR	L
1	1	2::XP_009415939	S-adenosylhomocysteinase (SAHH)	66814	54774	1490	1490	67	67	3677	3300	1	1	1	492.608	1474.8	3	1474.8	0.0045	1	89.14	1.2e-09	R	LVGVSEETTTGVKR	L
1	1	2::XP_009415939	S-adenosylhomocysteinase (SAHH)	66814	54774	1490	1490	67	67	3678	6032	1	1	1	738.409	1474.8	2	1474.8	0.0046	1	45.15	3.1e-05	R	LVGVSEETTTGVKR	L
1	1	2::XP_009415939	S-adenosylhomocysteinase (SAHH)	66814	54774	1490	1490	67	67	3679	6124	1	1	1	492.608	1474.8	3	1474.8	0.0046	1	32.78	0.00053	R	LVGVSEETTTGVKR	L
1	1	2::XP_009415939	S-adenosylhomocysteinase (SAHH)	66814	54774	1490	1490	67	67	3680	6160	1	1	1	492.608	1474.8	3	1474.8	0.0046	1	43.09	4.9e-05	R	LVGVSEETTTGVKR	L
1	1	2::XP_009415939	S-adenosylhomocysteinase (SAHH)	66814	54774	1490	1490	67	67	3681	6005	1	1	1	492.608	1474.8	3	1474.8	0.0046	1	46.9	2e-05	R	LVGVSEETTTGVKR	L
1	1	2::XP_009415939	S-adenosylhomocysteinase (SAHH)	66814	54774	1490	1490	67	67	3682	6188	1	1	1	738.409	1474.8	2	1474.8	0.0047	1	61.22	7.6e-07	R	LVGVSEETTTGVKR	L
1	1	2::XP_009415939	S-adenosylhomocysteinase (SAHH)	66814	54774	1490	1490	67	67	3683	2930	1	1	1	738.409	1474.8	2	1474.8	0.0047	1	75.59	2.8e-08	R	LVGVSEETTTGVKR	L
1	1	2::XP_009415939	S-adenosylhomocysteinase (SAHH)	66814	54774	1490	1490	67	67	3684	6300	1	1	1	492.609	1474.8	3	1474.8	0.0049	1	50.84	8.2e-06	R	LVGVSEETTTGVKR	L
1	1	2::XP_009415939	S-adenosylhomocysteinase (SAHH)	66814	54774	1490	1490	67	67	3685	6217	1	1	1	492.609	1474.8	3	1474.8	0.0049	1	43.38	4.6e-05	R	LVGVSEETTTGVKR	L
1	1	2::XP_009415939	S-adenosylhomocysteinase (SAHH)	66814	54774	1490	1490	67	67	3686	5945	1	1	1	492.609	1474.8	3	1474.8	0.0049	1	40.66	8.6e-05	R	LVGVSEETTTGVKR	L
1	1	2::XP_009415939	S-adenosylhomocysteinase (SAHH)	66814	54774	1490	1490	67	67	3687	6506	1	1	1	738.409	1474.8	2	1474.8	0.0049	1	51.47	7.1e-06	R	LVGVSEETTTGVKR	L
1	1	2::XP_009415939	S-adenosylhomocysteinase (SAHH)	66814	54774	1490	1490	67	67	3688	2388	1	1	1	492.609	1474.8	3	1474.8	0.005	1	67.14	1.9e-07	R	LVGVSEETTTGVKR	L
1	1	2::XP_009415939	S-adenosylhomocysteinase (SAHH)	66814	54774	1490	1490	67	67	3689	2687	1	1	1	738.409	1474.8	2	1474.8	0.005	1	88.75	1.3e-09	R	LVGVSEETTTGVKR	L
1	1	2::XP_009415939	S-adenosylhomocysteinase (SAHH)	66814	54774	1490	1490	67	67	3690	3347	1	1	1	492.609	1474.8	3	1474.8	0.0051	1	63.22	4.8e-07	R	LVGVSEETTTGVKR	L
1	1	2::XP_009415939	S-adenosylhomocysteinase (SAHH)	66814	54774	1490	1490	67	67	3691	5757	1	1	1	492.609	1474.8	3	1474.8	0.0052	1	42.68	5.4e-05	R	LVGVSEETTTGVKR	L
1	1	2::XP_009415939	S-adenosylhomocysteinase (SAHH)	66814	54774	1490	1490	67	67	3692	3475	1	1	1	492.609	1474.8	3	1474.8	0.0052	1	69.38	1.2e-07	R	LVGVSEETTTGVKR	L
1	1	2::XP_009415939	S-adenosylhomocysteinase (SAHH)	66814	54774	1490	1490	67	67	3693	3186	1	1	1	738.409	1474.8	2	1474.8	0.0053	1	90.41	9.1e-10	R	LVGVSEETTTGVKR	L
1	1	2::XP_009415939	S-adenosylhomocysteinase (SAHH)	66814	54774	1490	1490	67	67	3694	2936	1	1	1	492.609	1474.8	3	1474.8	0.0054	1	75.18	3e-08	R	LVGVSEETTTGVKR	L
1	1	2::XP_009415939	S-adenosylhomocysteinase (SAHH)	66814	54774	1490	1490	67	67	3695	4510	1	1	1	492.609	1474.8	3	1474.8	0.0055	1	53.49	4.5e-06	R	LVGVSEETTTGVKR	L
1	1	2::XP_009415939	S-adenosylhomocysteinase (SAHH)	66814	54774	1490	1490	67	67	3696	5822	1	1	1	738.41	1474.81	2	1474.8	0.0059	1	47.98	1.6e-05	R	LVGVSEETTTGVKR	L
1	1	2::XP_009415939	S-adenosylhomocysteinase (SAHH)	66814	54774	1490	1490	67	67	3697	6429	1	1	1	738.41	1474.81	2	1474.8	0.006	1	39.67	0.00011	R	LVGVSEETTTGVKR	L
1	1	2::XP_009415939	S-adenosylhomocysteinase (SAHH)	66814	54774	1490	1490	67	67	3698	6333	1	1	1	738.41	1474.81	2	1474.8	0.0061	1	63.19	4.8e-07	R	LVGVSEETTTGVKR	L
1	1	2::XP_009415939	S-adenosylhomocysteinase (SAHH)	66814	54774	1490	1490	67	67	3699	2435	1	1	1	492.609	1474.81	3	1474.8	0.0062	1	72.65	5.4e-08	R	LVGVSEETTTGVKR	L
1	1	2::XP_009415939	S-adenosylhomocysteinase (SAHH)	66814	54774	1490	1490	67	67	3700	6216	1	1	1	738.41	1474.81	2	1474.8	0.0063	1	44.81	3.3e-05	R	LVGVSEETTTGVKR	L
1	1	2::XP_009415939	S-adenosylhomocysteinase (SAHH)	66814	54774	1490	1490	67	67	3701	5677	1	1	1	492.609	1474.81	3	1474.8	0.0063	1	40.23	9.5e-05	R	LVGVSEETTTGVKR	L
1	1	2::XP_009415939	S-adenosylhomocysteinase (SAHH)	66814	54774	1490	1490	67	67	3702	5961	1	1	1	738.41	1474.81	2	1474.8	0.0072	1	52.39	5.8e-06	R	LVGVSEETTTGVKR	L
1	1	2::XP_009415939	S-adenosylhomocysteinase (SAHH)	66814	54774	1490	1490	67	67	3703	3071	1	1	1	738.41	1474.81	2	1474.8	0.0072	1	82.65	5.4e-09	R	LVGVSEETTTGVKR	L
1	1	2::XP_009415939	S-adenosylhomocysteinase (SAHH)	66814	54774	1490	1490	67	67	4060	2217	1	1	1	535.621	1603.84	3	1603.84	-0.0008	1	78.77	1.3e-08	K	ERLVGVSEETTTGVK	R
1	1	2::XP_009415939	S-adenosylhomocysteinase (SAHH)	66814	54774	1490	1490	67	67	4061	2069	1	1	1	802.929	1603.84	2	1603.84	0.0019	1	106.96	2e-11	K	ERLVGVSEETTTGVK	R
1	1	2::XP_009415939	S-adenosylhomocysteinase (SAHH)	66814	54774	1490	1490	67	67	4062	2099	1	1	1	535.622	1603.84	3	1603.84	0.0019	1	85.33	2.9e-09	K	ERLVGVSEETTTGVK	R
1	1	2::XP_009415939	S-adenosylhomocysteinase (SAHH)	66814	54774	1490	1490	67	67	4063	2111	1	1	1	802.929	1603.84	2	1603.84	0.0021	1	127.68	1.7e-13	K	ERLVGVSEETTTGVK	R
1	1	2::XP_009415939	S-adenosylhomocysteinase (SAHH)	66814	54774	1490	1490	67	67	4064	2254	1	1	1	535.622	1603.84	3	1603.84	0.0022	1	68.62	1.4e-07	K	ERLVGVSEETTTGVK	R
1	1	2::XP_009415939	S-adenosylhomocysteinase (SAHH)	66814	54774	1490	1490	67	67	4065	2065	1	1	1	535.622	1603.84	3	1603.84	0.0028	1	85.09	3.1e-09	K	ERLVGVSEETTTGVK	R
1	1	2::XP_009415939	S-adenosylhomocysteinase (SAHH)	66814	54774	1490	1490	67	67	4066	2239	1	1	1	802.93	1603.85	2	1603.84	0.0035	1	105.69	2.7e-11	K	ERLVGVSEETTTGVK	R
1	1	2::XP_009415939	S-adenosylhomocysteinase (SAHH)	66814	54774	1490	1490	67	67	4067	2181	1	1	1	802.931	1603.85	2	1603.84	0.0049	1	105.22	3e-11	K	ERLVGVSEETTTGVK	R
1	1	2::XP_009415939	S-adenosylhomocysteinase (SAHH)	66814	54774	1490	1490	67	67	4203	7027	1	1	1	850.872	1699.73	2	1699.73	-0.0007	0	31.08	0.00078	K	GETLAEYWWCTER	C
1	1	2::XP_009415939	S-adenosylhomocysteinase (SAHH)	66814	54774	1490	1490	67	67	4204	6858	1	1	1	850.872	1699.73	2	1699.73	-0.0003	0	42.58	5.5e-05	K	GETLAEYWWCTER	C
1	1	2::XP_009415939	S-adenosylhomocysteinase (SAHH)	66814	54774	1490	1490	67	67	4205	7055	1	1	1	850.872	1699.73	2	1699.73	0	0	44.96	3.2e-05	K	GETLAEYWWCTER	C
1	1	2::XP_009415939	S-adenosylhomocysteinase (SAHH)	66814	54774	1490	1490	67	67	4206	5787	1	1	1	850.872	1699.73	2	1699.73	0	0	38.46	0.00014	K	GETLAEYWWCTER	C
1	1	2::XP_009415939	S-adenosylhomocysteinase (SAHH)	66814	54774	1490	1490	67	67	4207	6944	1	1	1	850.872	1699.73	2	1699.73	0	0	20.1	0.0098	K	GETLAEYWWCTER	C
1	1	2::XP_009415939	S-adenosylhomocysteinase (SAHH)	66814	54774	1490	1490	67	67	4208	5094	1	1	1	850.872	1699.73	2	1699.73	0.0002	0	66.78	2.1e-07	K	GETLAEYWWCTER	C
1	1	2::XP_009415939	S-adenosylhomocysteinase (SAHH)	66814	54774	1490	1490	67	67	4209	6845	1	1	1	850.873	1699.73	2	1699.73	0.0006	0	44.62	3.5e-05	K	GETLAEYWWCTER	C
1	1	2::XP_009415939	S-adenosylhomocysteinase (SAHH)	66814	54774	1490	1490	67	67	4210	6968	1	1	1	850.873	1699.73	2	1699.73	0.0009	0	40.31	9.3e-05	K	GETLAEYWWCTER	C
1	1	2::XP_009415939	S-adenosylhomocysteinase (SAHH)	66814	54774	1490	1490	67	67	4211	6913	1	1	1	850.873	1699.73	2	1699.73	0.001	0	38.17	0.00015	K	GETLAEYWWCTER	C
1	1	2::XP_009415939	S-adenosylhomocysteinase (SAHH)	66814	54774	1490	1490	67	67	4212	5259	1	1	1	850.873	1699.73	2	1699.73	0.001	0	66.96	2e-07	K	GETLAEYWWCTER	C
1	1	2::XP_009415939	S-adenosylhomocysteinase (SAHH)	66814	54774	1490	1490	67	67	4213	6959	1	1	1	850.873	1699.73	2	1699.73	0.0014	0	32.71	0.00054	K	GETLAEYWWCTER	C
1	1	2::XP_009415939	S-adenosylhomocysteinase (SAHH)	66814	54774	1490	1490	67	67	4214	4898	1	1	1	850.873	1699.73	2	1699.73	0.0015	0	84.63	3.4e-09	K	GETLAEYWWCTER	C
1	1	2::XP_009415939	S-adenosylhomocysteinase (SAHH)	66814	54774	1490	1490	67	67	4215	4934	1	1	1	850.873	1699.73	2	1699.73	0.0016	0	75.38	2.9e-08	K	GETLAEYWWCTER	C
1	1	2::XP_009415939	S-adenosylhomocysteinase (SAHH)	66814	54774	1490	1490	67	67	4216	7004	1	1	1	850.873	1699.73	2	1699.73	0.0017	0	34.07	0.00039	K	GETLAEYWWCTER	C
1	1	2::XP_009415939	S-adenosylhomocysteinase (SAHH)	66814	54774	1490	1490	67	67	4217	6778	1	1	1	850.873	1699.73	2	1699.73	0.002	0	45.46	2.8e-05	K	GETLAEYWWCTER	C
1	1	2::XP_009415939	S-adenosylhomocysteinase (SAHH)	66814	54774	1490	1490	67	67	4218	5721	1	1	1	850.873	1699.73	2	1699.73	0.002	0	56.68	2.1e-06	K	GETLAEYWWCTER	C
1	1	2::XP_009415939	S-adenosylhomocysteinase (SAHH)	66814	54774	1490	1490	67	67	4219	5056	1	1	1	850.873	1699.73	2	1699.73	0.002	0	53.48	4.5e-06	K	GETLAEYWWCTER	C
1	1	2::XP_009415939	S-adenosylhomocysteinase (SAHH)	66814	54774	1490	1490	67	67	4220	6990	1	1	1	850.873	1699.73	2	1699.73	0.0022	0	21.81	0.0066	K	GETLAEYWWCTER	C
1	1	2::XP_009415939	S-adenosylhomocysteinase (SAHH)	66814	54774	1490	1490	67	67	4221	5493	1	1	1	850.874	1699.73	2	1699.73	0.0024	0	33.9	0.00041	K	GETLAEYWWCTER	C
1	1	2::XP_009415939	S-adenosylhomocysteinase (SAHH)	66814	54774	1490	1490	67	67	4222	4950	1	1	1	567.585	1699.73	3	1699.73	0.0025	0	53.77	4.2e-06	K	GETLAEYWWCTER	C
1	1	2::XP_009415939	S-adenosylhomocysteinase (SAHH)	66814	54774	1490	1490	67	67	4223	5222	1	1	1	850.874	1699.73	2	1699.73	0.0025	0	64.29	3.7e-07	K	GETLAEYWWCTER	C
1	1	2::XP_009415939	S-adenosylhomocysteinase (SAHH)	66814	54774	1490	1490	67	67	4224	6675	1	1	1	850.874	1699.73	2	1699.73	0.0026	0	49.63	1.1e-05	K	GETLAEYWWCTER	C
1	1	2::XP_009415939	S-adenosylhomocysteinase (SAHH)	66814	54774	1490	1490	67	67	4225	6869	1	1	1	850.874	1699.73	2	1699.73	0.0026	0	43.11	4.9e-05	K	GETLAEYWWCTER	C
1	1	2::XP_009415939	S-adenosylhomocysteinase (SAHH)	66814	54774	1490	1490	67	67	4226	4912	1	1	1	567.585	1699.73	3	1699.73	0.0026	0	45.74	2.7e-05	K	GETLAEYWWCTER	C
1	1	2::XP_009415939	S-adenosylhomocysteinase (SAHH)	66814	54774	1490	1490	67	67	4227	6881	1	1	1	850.874	1699.73	2	1699.73	0.0027	0	50.05	9.9e-06	K	GETLAEYWWCTER	C
1	1	2::XP_009415939	S-adenosylhomocysteinase (SAHH)	66814	54774	1490	1490	67	67	4228	4970	1	1	1	850.874	1699.73	2	1699.73	0.0027	0	71.77	6.7e-08	K	GETLAEYWWCTER	C
1	1	2::XP_009415939	S-adenosylhomocysteinase (SAHH)	66814	54774	1490	1490	67	67	4229	6830	1	1	1	850.874	1699.73	2	1699.73	0.003	0	28.86	0.0013	K	GETLAEYWWCTER	C
1	1	2::XP_009415939	S-adenosylhomocysteinase (SAHH)	66814	54774	1490	1490	67	67	4230	6625	1	1	1	850.874	1699.73	2	1699.73	0.003	0	51.99	6.3e-06	K	GETLAEYWWCTER	C
1	1	2::XP_009415939	S-adenosylhomocysteinase (SAHH)	66814	54774	1490	1490	67	67	4231	5178	1	1	1	850.874	1699.73	2	1699.73	0.003	0	61.5	7.1e-07	K	GETLAEYWWCTER	C
1	1	2::XP_009415939	S-adenosylhomocysteinase (SAHH)	66814	54774	1490	1490	67	67	4232	6568	1	1	1	850.874	1699.73	2	1699.73	0.0036	0	68.03	1.6e-07	K	GETLAEYWWCTER	C
1	1	2::XP_009415939	S-adenosylhomocysteinase (SAHH)	66814	54774	1490	1490	67	67	4233	6598	1	1	1	850.874	1699.73	2	1699.73	0.0036	0	52.87	5.2e-06	K	GETLAEYWWCTER	C
1	1	2::XP_009415939	S-adenosylhomocysteinase (SAHH)	66814	54774	1490	1490	67	67	4234	5007	1	1	1	850.874	1699.73	2	1699.73	0.0036	0	74.36	3.7e-08	K	GETLAEYWWCTER	C
1	1	2::XP_009415939	S-adenosylhomocysteinase (SAHH)	66814	54774	1490	1490	67	67	4235	6723	1	1	1	850.874	1699.73	2	1699.73	0.0037	0	42.74	5.3e-05	K	GETLAEYWWCTER	C
1	1	2::XP_009415939	S-adenosylhomocysteinase (SAHH)	66814	54774	1490	1490	67	67	4236	6476	1	1	1	850.874	1699.73	2	1699.73	0.0037	0	51.2	7.6e-06	K	GETLAEYWWCTER	C
1	1	2::XP_009415939	S-adenosylhomocysteinase (SAHH)	66814	54774	1490	1490	67	67	4237	7217	1	1	1	850.874	1699.73	2	1699.73	0.0038	0	24.13	0.0039	K	GETLAEYWWCTER	C
1	1	2::XP_009415939	S-adenosylhomocysteinase (SAHH)	66814	54774	1490	1490	67	67	4238	5130	1	1	1	850.874	1699.73	2	1699.73	0.0038	0	57.57	1.7e-06	K	GETLAEYWWCTER	C
1	1	2::XP_009415939	S-adenosylhomocysteinase (SAHH)	66814	54774	1490	1490	67	67	4239	6766	1	1	1	850.874	1699.73	2	1699.73	0.0038	0	49.8	1e-05	K	GETLAEYWWCTER	C
1	1	2::XP_009415939	S-adenosylhomocysteinase (SAHH)	66814	54774	1490	1490	67	67	4240	6273	1	1	1	850.874	1699.73	2	1699.73	0.0038	0	55.09	3.1e-06	K	GETLAEYWWCTER	C
1	1	2::XP_009415939	S-adenosylhomocysteinase (SAHH)	66814	54774	1490	1490	67	67	4241	6651	1	1	1	850.874	1699.73	2	1699.73	0.0039	0	52.82	5.2e-06	K	GETLAEYWWCTER	C
1	1	2::XP_009415939	S-adenosylhomocysteinase (SAHH)	66814	54774	1490	1490	67	67	4242	6423	1	1	1	850.874	1699.73	2	1699.73	0.0039	0	63.81	4.2e-07	K	GETLAEYWWCTER	C
1	1	2::XP_009415939	S-adenosylhomocysteinase (SAHH)	66814	54774	1490	1490	67	67	4243	6745	1	1	1	850.874	1699.73	2	1699.73	0.0039	0	49.95	1e-05	K	GETLAEYWWCTER	C
1	1	2::XP_009415939	S-adenosylhomocysteinase (SAHH)	66814	54774	1490	1490	67	67	4244	7040	1	1	1	850.874	1699.73	2	1699.73	0.004	0	31.4	0.00072	K	GETLAEYWWCTER	C
1	1	2::XP_009415939	S-adenosylhomocysteinase (SAHH)	66814	54774	1490	1490	67	67	4245	6298	1	1	1	850.874	1699.73	2	1699.73	0.0042	0	62.82	5.2e-07	K	GETLAEYWWCTER	C
1	1	2::XP_009415939	S-adenosylhomocysteinase (SAHH)	66814	54774	1490	1490	67	67	4246	6925	1	1	1	850.874	1699.73	2	1699.73	0.0042	0	43.73	4.2e-05	K	GETLAEYWWCTER	C
1	1	2::XP_009415939	S-adenosylhomocysteinase (SAHH)	66814	54774	1490	1490	67	67	4247	6221	1	1	1	850.875	1699.73	2	1699.73	0.0043	0	58.34	1.5e-06	K	GETLAEYWWCTER	C
1	1	2::XP_009415939	S-adenosylhomocysteinase (SAHH)	66814	54774	1490	1490	67	67	4248	6067	1	1	1	850.875	1699.73	2	1699.73	0.0043	0	60.37	9.2e-07	K	GETLAEYWWCTER	C
1	1	2::XP_009415939	S-adenosylhomocysteinase (SAHH)	66814	54774	1490	1490	67	67	4249	6400	1	1	1	850.875	1699.73	2	1699.73	0.0046	0	61.24	7.5e-07	K	GETLAEYWWCTER	C
1	1	2::XP_009415939	S-adenosylhomocysteinase (SAHH)	66814	54774	1490	1490	67	67	4250	6454	1	1	1	850.875	1699.73	2	1699.73	0.0046	0	63.56	4.4e-07	K	GETLAEYWWCTER	C
1	1	2::XP_009415939	S-adenosylhomocysteinase (SAHH)	66814	54774	1490	1490	67	67	4251	6533	1	1	1	850.875	1699.73	2	1699.73	0.0046	0	52.22	6e-06	K	GETLAEYWWCTER	C
1	1	2::XP_009415939	S-adenosylhomocysteinase (SAHH)	66814	54774	1490	1490	67	67	4252	6004	1	1	1	850.875	1699.73	2	1699.73	0.0046	0	49.09	1.2e-05	K	GETLAEYWWCTER	C
1	1	2::XP_009415939	S-adenosylhomocysteinase (SAHH)	66814	54774	1490	1490	67	67	4253	4870	1	1	1	567.586	1699.73	3	1699.73	0.0046	0	50.22	9.5e-06	K	GETLAEYWWCTER	C
1	1	2::XP_009415939	S-adenosylhomocysteinase (SAHH)	66814	54774	1490	1490	67	67	4254	6347	1	1	1	850.875	1699.73	2	1699.73	0.0047	0	57.44	1.8e-06	K	GETLAEYWWCTER	C
1	1	2::XP_009415939	S-adenosylhomocysteinase (SAHH)	66814	54774	1490	1490	67	67	4255	6702	1	1	1	850.875	1699.73	2	1699.73	0.0047	0	44.16	3.8e-05	K	GETLAEYWWCTER	C
1	1	2::XP_009415939	S-adenosylhomocysteinase (SAHH)	66814	54774	1490	1490	67	67	4256	4852	1	1	1	850.875	1699.73	2	1699.73	0.0048	0	69.04	1.2e-07	K	GETLAEYWWCTER	C
1	1	2::XP_009415939	S-adenosylhomocysteinase (SAHH)	66814	54774	1490	1490	67	67	4257	6504	1	1	1	850.875	1699.73	2	1699.73	0.0049	0	57.08	2e-06	K	GETLAEYWWCTER	C
1	1	2::XP_009415939	S-adenosylhomocysteinase (SAHH)	66814	54774	1490	1490	67	67	4258	6172	1	1	1	850.875	1699.73	2	1699.73	0.0049	0	61.64	6.9e-07	K	GETLAEYWWCTER	C
1	1	2::XP_009415939	S-adenosylhomocysteinase (SAHH)	66814	54774	1490	1490	67	67	4259	6093	1	1	1	850.875	1699.73	2	1699.73	0.0049	0	63.95	4e-07	K	GETLAEYWWCTER	C
1	1	2::XP_009415939	S-adenosylhomocysteinase (SAHH)	66814	54774	1490	1490	67	67	4260	6248	1	1	1	850.875	1699.73	2	1699.73	0.005	0	54.93	3.2e-06	K	GETLAEYWWCTER	C
1	1	2::XP_009415939	S-adenosylhomocysteinase (SAHH)	66814	54774	1490	1490	67	67	4261	6122	1	1	1	850.875	1699.74	2	1699.73	0.005	0	63.78	4.2e-07	K	GETLAEYWWCTER	C
1	1	2::XP_009415939	S-adenosylhomocysteinase (SAHH)	66814	54774	1490	1490	67	67	4262	6377	1	1	1	850.875	1699.74	2	1699.73	0.005	0	73.97	4e-08	K	GETLAEYWWCTER	C
1	1	2::XP_009415939	S-adenosylhomocysteinase (SAHH)	66814	54774	1490	1490	67	67	4263	6325	1	1	1	850.875	1699.74	2	1699.73	0.005	0	58.9	1.3e-06	K	GETLAEYWWCTER	C
1	1	2::XP_009415939	S-adenosylhomocysteinase (SAHH)	66814	54774	1490	1490	67	67	4264	6794	1	1	1	850.875	1699.74	2	1699.73	0.0052	0	51.04	7.9e-06	K	GETLAEYWWCTER	C
1	1	2::XP_009415939	S-adenosylhomocysteinase (SAHH)	66814	54774	1490	1490	67	67	4265	4748	1	1	1	850.875	1699.74	2	1699.73	0.0052	0	65.84	2.6e-07	K	GETLAEYWWCTER	C
1	1	2::XP_009415939	S-adenosylhomocysteinase (SAHH)	66814	54774	1490	1490	67	67	4266	6891	1	1	1	850.875	1699.74	2	1699.73	0.0054	0	37.12	0.00019	K	GETLAEYWWCTER	C
1	1	2::XP_009415939	S-adenosylhomocysteinase (SAHH)	66814	54774	1490	1490	67	67	4267	6197	1	1	1	850.875	1699.74	2	1699.73	0.0055	0	62.38	5.8e-07	K	GETLAEYWWCTER	C
1	1	2::XP_009415939	S-adenosylhomocysteinase (SAHH)	66814	54774	1490	1490	67	67	4268	6934	1	1	1	850.875	1699.74	2	1699.73	0.0056	0	28.69	0.0014	K	GETLAEYWWCTER	C
1	1	2::XP_009415939	S-adenosylhomocysteinase (SAHH)	66814	54774	1490	1490	67	67	4269	6034	1	1	1	850.875	1699.74	2	1699.73	0.0056	0	59.11	1.2e-06	K	GETLAEYWWCTER	C
1	1	2::XP_009415939	S-adenosylhomocysteinase (SAHH)	66814	54774	1490	1490	67	67	4270	5751	1	1	1	850.875	1699.74	2	1699.73	0.0056	0	71.55	7e-08	K	GETLAEYWWCTER	C
1	1	2::XP_009415939	S-adenosylhomocysteinase (SAHH)	66814	54774	1490	1490	67	67	4271	5950	1	1	1	850.875	1699.74	2	1699.73	0.0059	0	71.08	7.8e-08	K	GETLAEYWWCTER	C
1	1	2::XP_009415939	S-adenosylhomocysteinase (SAHH)	66814	54774	1490	1490	67	67	4272	5915	1	1	1	850.875	1699.74	2	1699.73	0.0061	0	66.94	2e-07	K	GETLAEYWWCTER	C
1	1	2::XP_009415939	S-adenosylhomocysteinase (SAHH)	66814	54774	1490	1490	67	67	4273	5974	1	1	1	850.875	1699.74	2	1699.73	0.0061	0	50.14	9.7e-06	K	GETLAEYWWCTER	C
1	1	2::XP_009415939	S-adenosylhomocysteinase (SAHH)	66814	54774	1490	1490	67	67	4274	6146	1	1	1	850.875	1699.74	2	1699.73	0.0063	0	58.76	1.3e-06	K	GETLAEYWWCTER	C
1	1	2::XP_009415939	S-adenosylhomocysteinase (SAHH)	66814	54774	1490	1490	67	67	4275	5879	1	1	1	850.875	1699.74	2	1699.73	0.0065	0	54.9	3.2e-06	K	GETLAEYWWCTER	C
1	1	2::XP_009415939	S-adenosylhomocysteinase (SAHH)	66814	54774	1490	1490	67	67	4276	5854	1	1	1	850.875	1699.74	2	1699.73	0.0065	0	76.05	2.5e-08	K	GETLAEYWWCTER	C
1	1	2::XP_009415939	S-adenosylhomocysteinase (SAHH)	66814	54774	1490	1490	67	67	4277	5679	1	1	1	850.876	1699.74	2	1699.73	0.0076	0	78.96	1.3e-08	K	GETLAEYWWCTER	C
1	1	2::XP_009415939	S-adenosylhomocysteinase (SAHH)	66814	54774	1490	1490	67	67	4278	5643	1	1	1	850.876	1699.74	2	1699.73	0.0078	0	64.88	3.3e-07	K	GETLAEYWWCTER	C
1	1	2::XP_009415939	S-adenosylhomocysteinase (SAHH)	66814	54774	1490	1490	67	67	4279	5831	1	1	1	850.876	1699.74	2	1699.73	0.008	0	61.59	6.9e-07	K	GETLAEYWWCTER	C
1	1	2::XP_009415939	S-adenosylhomocysteinase (SAHH)	66814	54774	1490	1490	67	67	4436	1788	1	1	1	440.994	1759.95	4	1759.94	0.0024	2	62.75	5.3e-07	K	ERLVGVSEETTTGVKR	L
1	1	2::XP_009415939	S-adenosylhomocysteinase (SAHH)	66814	54774	1490	1490	67	67	4437	1789	1	1	1	587.656	1759.95	3	1759.94	0.0028	2	80.68	8.6e-09	K	ERLVGVSEETTTGVKR	L
1	1	2::XP_009415939	S-adenosylhomocysteinase (SAHH)	66814	54774	1490	1490	67	67	4438	1742	1	1	1	440.994	1759.95	4	1759.94	0.0035	2	68.59	1.4e-07	K	ERLVGVSEETTTGVKR	L
1	1	2::XP_009415939	S-adenosylhomocysteinase (SAHH)	66814	54774	1490	1490	67	67	4439	1743	1	1	1	587.656	1759.95	3	1759.94	0.0035	2	71.04	7.9e-08	K	ERLVGVSEETTTGVKR	L
1	1	2::XP_009415939	S-adenosylhomocysteinase (SAHH)	66814	54774	1490	1490	67	67	4440	1757	1	1	1	880.981	1759.95	2	1759.94	0.0036	2	100.13	9.7e-11	K	ERLVGVSEETTTGVKR	L
1	1	2::XP_009415939	S-adenosylhomocysteinase (SAHH)	66814	54774	1490	1490	67	67	4669	2763	1	1	1	632.322	1893.94	3	1893.94	-0.0005	1	84.84	3.3e-09	K	VAVVCGYGDVGKGCAAALK	Q
1	1	2::XP_009415939	S-adenosylhomocysteinase (SAHH)	66814	54774	1490	1490	67	67	4670	2785	1	1	1	947.981	1893.95	2	1893.94	0.0029	1	114.14	3.9e-12	K	VAVVCGYGDVGKGCAAALK	Q
1	1	2::XP_009415939	S-adenosylhomocysteinase (SAHH)	66814	54774	1490	1490	67	67	4671	2804	1	1	1	632.323	1893.95	3	1893.94	0.0034	1	73.11	4.9e-08	K	VAVVCGYGDVGKGCAAALK	Q
1	1	2::XP_009415939	S-adenosylhomocysteinase (SAHH)	66814	54774	1490	1490	67	67	4705	4673	1	1	1	639.361	1915.06	3	1915.06	0.0041	1	96.68	2.1e-10	R	WVFPETKTGIIVLAEGR	L
1	1	2::XP_009415939	S-adenosylhomocysteinase (SAHH)	66814	54774	1490	1490	67	67	4706	4726	1	1	1	639.361	1915.06	3	1915.06	0.0043	1	79	1.3e-08	R	WVFPETKTGIIVLAEGR	L
1	1	2::XP_009415939	S-adenosylhomocysteinase (SAHH)	66814	54774	1490	1490	67	67	4707	4706	1	1	1	958.539	1915.06	2	1915.06	0.0063	1	106.64	2.2e-11	R	WVFPETKTGIIVLAEGR	L
1	1	2::XP_009415939	S-adenosylhomocysteinase (SAHH)	66814	54774	1490	1490	67	67	4804	3360	1	1	1	490.524	1958.07	4	1958.06	0.0056	1	24.77	0.0033	R	ITIKPQTDRWVFPETK	T
1	1	2::XP_009415939	S-adenosylhomocysteinase (SAHH)	66814	54774	1490	1490	67	67	4807	5212	1	1	1	980.983	1959.95	2	1959.95	0.0055	0	92.61	5.5e-10	R	LEIELAEVEMPGLMACR	A
1	1	2::XP_009415939	S-adenosylhomocysteinase (SAHH)	66814	54774	1490	1490	67	67	4808	5208	1	1	1	654.325	1959.95	3	1959.95	0.0076	0	58.63	1.4e-06	R	LEIELAEVEMPGLMACR	A
1	1	2::XP_009415939	S-adenosylhomocysteinase (SAHH)	66814	54774	1490	1490	67	67	4839	4935	1	1	1	988.98	1975.94	2	1975.94	0.0034	0	57.01	2e-06	R	LEIELAEVEMPGLMACR	A
1	1	2::XP_009415939	S-adenosylhomocysteinase (SAHH)	66814	54774	1490	1490	67	67	4840	4964	1	1	1	659.656	1975.95	3	1975.94	0.0051	0	30.72	0.00085	R	LEIELAEVEMPGLMACR	A
1	1	2::XP_009415939	S-adenosylhomocysteinase (SAHH)	66814	54774	1490	1490	67	67	4841	4974	1	1	1	988.981	1975.95	2	1975.94	0.0068	0	59.38	1.2e-06	R	LEIELAEVEMPGLMACR	A
1	1	2::XP_009415939	S-adenosylhomocysteinase (SAHH)	66814	54774	1490	1490	67	67	4842	4707	1	1	1	988.982	1975.95	2	1975.94	0.0078	0	87.51	1.8e-09	R	LEIELAEVEMPGLMACR	A
1	1	2::XP_009415939	S-adenosylhomocysteinase (SAHH)	66814	54774	1490	1490	67	67	4843	4663	1	1	1	988.982	1975.95	2	1975.94	0.0086	0	79.03	1.3e-08	R	LEIELAEVEMPGLMACR	A
1	1	2::XP_009415939	S-adenosylhomocysteinase (SAHH)	66814	54774	1490	1490	67	67	4886	4324	1	1	1	996.978	1991.94	2	1991.94	0.0053	0	54.49	3.6e-06	R	LEIELAEVEMPGLMACR	A
1	1	2::XP_009415939	S-adenosylhomocysteinase (SAHH)	66814	54774	1490	1490	67	67	4887	4336	1	1	1	664.988	1991.94	3	1991.94	0.0053	0	44.78	3.3e-05	R	LEIELAEVEMPGLMACR	A
1	1	2::XP_009415939	S-adenosylhomocysteinase (SAHH)	66814	54774	1490	1490	67	67	4888	4372	1	1	1	996.978	1991.94	2	1991.94	0.0057	0	50.42	9.1e-06	R	LEIELAEVEMPGLMACR	A
1	1	2::XP_009415939	S-adenosylhomocysteinase (SAHH)	66814	54774	1490	1490	67	67	5048	3586	1	1	1	1055.54	2109.06	2	2109.06	0.003	1	94.1	3.9e-10	R	ATDVMIAGKVAVVCGYGDVGK	G
1	1	2::XP_009415939	S-adenosylhomocysteinase (SAHH)	66814	54774	1490	1490	67	67	5057	3039	1	1	1	529.55	2114.17	4	2114.16	0.0072	2	16.06	0.025	K	RITIKPQTDRWVFPETK	T
1	1	2::XP_009415939	S-adenosylhomocysteinase (SAHH)	66814	54774	1490	1490	67	67	5096	3330	1	1	1	709.362	2125.06	3	2125.05	0.0082	1	86.46	2.3e-09	R	ATDVMIAGKVAVVCGYGDVGK	G
1	1	2::XP_009415939	S-adenosylhomocysteinase (SAHH)	66814	54774	1490	1490	67	67	5176	6740	1	1	1	723.723	2168.15	3	2168.15	-0.0012	0	24.53	0.0035	K	LPDPASTDNAEFQIVLGIIR	D
1	1	2::XP_009415939	S-adenosylhomocysteinase (SAHH)	66814	54774	1490	1490	67	67	5177	5438	1	1	1	1085.08	2168.15	2	2168.15	0.0005	0	163.05	5e-17	K	LPDPASTDNAEFQIVLGIIR	D
1	1	2::XP_009415939	S-adenosylhomocysteinase (SAHH)	66814	54774	1490	1490	67	67	5178	5475	1	1	1	1085.08	2168.15	2	2168.15	0.0011	0	104.42	3.6e-11	K	LPDPASTDNAEFQIVLGIIR	D
1	1	2::XP_009415939	S-adenosylhomocysteinase (SAHH)	66814	54774	1490	1490	67	67	5179	6762	1	1	1	1085.08	2168.15	2	2168.15	0.0015	0	39.43	0.00011	K	LPDPASTDNAEFQIVLGIIR	D
1	1	2::XP_009415939	S-adenosylhomocysteinase (SAHH)	66814	54774	1490	1490	67	67	5180	6149	1	1	1	1085.08	2168.15	2	2168.15	0.0029	0	97.44	1.8e-10	K	LPDPASTDNAEFQIVLGIIR	D
1	1	2::XP_009415939	S-adenosylhomocysteinase (SAHH)	66814	54774	1490	1490	67	67	5181	6512	1	1	1	1085.08	2168.15	2	2168.15	0.003	0	118.4	1.4e-12	K	LPDPASTDNAEFQIVLGIIR	D
1	1	2::XP_009415939	S-adenosylhomocysteinase (SAHH)	66814	54774	1490	1490	67	67	5182	5439	1	1	1	723.724	2168.15	3	2168.15	0.0034	0	75.91	2.6e-08	K	LPDPASTDNAEFQIVLGIIR	D
1	1	2::XP_009415939	S-adenosylhomocysteinase (SAHH)	66814	54774	1490	1490	67	67	5183	6716	1	1	1	1085.08	2168.15	2	2168.15	0.0035	0	63.51	4.5e-07	K	LPDPASTDNAEFQIVLGIIR	D
1	1	2::XP_009415939	S-adenosylhomocysteinase (SAHH)	66814	54774	1490	1490	67	67	5184	6225	1	1	1	1085.08	2168.15	2	2168.15	0.0035	0	96.57	2.2e-10	K	LPDPASTDNAEFQIVLGIIR	D
1	1	2::XP_009415939	S-adenosylhomocysteinase (SAHH)	66814	54774	1490	1490	67	67	5185	5520	1	1	1	1085.08	2168.15	2	2168.15	0.0037	0	136.05	2.5e-14	K	LPDPASTDNAEFQIVLGIIR	D
1	1	2::XP_009415939	S-adenosylhomocysteinase (SAHH)	66814	54774	1490	1490	67	67	5186	6117	1	1	1	723.725	2168.15	3	2168.15	0.0043	0	21.6	0.0069	K	LPDPASTDNAEFQIVLGIIR	D
1	1	2::XP_009415939	S-adenosylhomocysteinase (SAHH)	66814	54774	1490	1490	67	67	5187	5891	1	1	1	1085.08	2168.15	2	2168.15	0.0045	0	135.86	2.6e-14	K	LPDPASTDNAEFQIVLGIIR	D
1	1	2::XP_009415939	S-adenosylhomocysteinase (SAHH)	66814	54774	1490	1490	67	67	5188	5958	1	1	1	723.725	2168.15	3	2168.15	0.0046	0	40.72	8.5e-05	K	LPDPASTDNAEFQIVLGIIR	D
1	1	2::XP_009415939	S-adenosylhomocysteinase (SAHH)	66814	54774	1490	1490	67	67	5189	6743	1	1	1	1085.08	2168.15	2	2168.15	0.0047	0	70.76	8.4e-08	K	LPDPASTDNAEFQIVLGIIR	D
1	1	2::XP_009415939	S-adenosylhomocysteinase (SAHH)	66814	54774	1490	1490	67	67	5190	6201	1	1	1	1085.08	2168.15	2	2168.15	0.0047	0	101.17	7.6e-11	K	LPDPASTDNAEFQIVLGIIR	D
1	1	2::XP_009415939	S-adenosylhomocysteinase (SAHH)	66814	54774	1490	1490	67	67	5191	5404	1	1	1	1085.08	2168.15	2	2168.15	0.0049	0	145.13	3.1e-15	K	LPDPASTDNAEFQIVLGIIR	D
1	1	2::XP_009415939	S-adenosylhomocysteinase (SAHH)	66814	54774	1490	1490	67	67	5192	5926	1	1	1	1085.08	2168.15	2	2168.15	0.0051	0	106.47	2.3e-11	K	LPDPASTDNAEFQIVLGIIR	D
1	1	2::XP_009415939	S-adenosylhomocysteinase (SAHH)	66814	54774	1490	1490	67	67	5193	5530	1	1	1	723.725	2168.15	3	2168.15	0.0052	0	78.01	1.6e-08	K	LPDPASTDNAEFQIVLGIIR	D
1	1	2::XP_009415939	S-adenosylhomocysteinase (SAHH)	66814	54774	1490	1490	67	67	5194	6538	1	1	1	723.725	2168.15	3	2168.15	0.0054	0	35.72	0.00027	K	LPDPASTDNAEFQIVLGIIR	D
1	1	2::XP_009415939	S-adenosylhomocysteinase (SAHH)	66814	54774	1490	1490	67	67	5195	6254	1	1	1	1085.08	2168.15	2	2168.15	0.0055	0	129.17	1.2e-13	K	LPDPASTDNAEFQIVLGIIR	D
1	1	2::XP_009415939	S-adenosylhomocysteinase (SAHH)	66814	54774	1490	1490	67	67	5196	6434	1	1	1	1085.08	2168.15	2	2168.15	0.0055	0	96.46	2.3e-10	K	LPDPASTDNAEFQIVLGIIR	D
1	1	2::XP_009415939	S-adenosylhomocysteinase (SAHH)	66814	54774	1490	1490	67	67	5197	5777	1	1	1	723.725	2168.15	3	2168.15	0.0058	0	18.64	0.014	K	LPDPASTDNAEFQIVLGIIR	D
1	1	2::XP_009415939	S-adenosylhomocysteinase (SAHH)	66814	54774	1490	1490	67	67	5198	5486	1	1	1	723.725	2168.15	3	2168.15	0.0058	0	80.31	9.3e-09	K	LPDPASTDNAEFQIVLGIIR	D
1	1	2::XP_009415939	S-adenosylhomocysteinase (SAHH)	66814	54774	1490	1490	67	67	5199	6066	1	1	1	723.725	2168.15	3	2168.15	0.0061	0	31.39	0.00073	K	LPDPASTDNAEFQIVLGIIR	D
1	1	2::XP_009415939	S-adenosylhomocysteinase (SAHH)	66814	54774	1490	1490	67	67	5200	6210	1	1	1	723.725	2168.15	3	2168.15	0.0067	0	20.13	0.0097	K	LPDPASTDNAEFQIVLGIIR	D
1	1	2::XP_009415939	S-adenosylhomocysteinase (SAHH)	66814	54774	1490	1490	67	67	5201	6340	1	1	1	1085.08	2168.15	2	2168.15	0.0067	0	128.58	1.4e-13	K	LPDPASTDNAEFQIVLGIIR	D
1	1	2::XP_009415939	S-adenosylhomocysteinase (SAHH)	66814	54774	1490	1490	67	67	5202	6120	1	1	1	1085.08	2168.15	2	2168.15	0.0067	0	114.08	3.9e-12	K	LPDPASTDNAEFQIVLGIIR	D
1	1	2::XP_009415939	S-adenosylhomocysteinase (SAHH)	66814	54774	1490	1490	67	67	5203	5405	1	1	1	723.726	2168.15	3	2168.15	0.007	0	82.85	5.2e-09	K	LPDPASTDNAEFQIVLGIIR	D
1	1	2::XP_009415939	S-adenosylhomocysteinase (SAHH)	66814	54774	1490	1490	67	67	5204	5740	1	1	1	1085.08	2168.15	2	2168.15	0.0071	0	121.77	6.7e-13	K	LPDPASTDNAEFQIVLGIIR	D
1	1	2::XP_009415939	S-adenosylhomocysteinase (SAHH)	66814	54774	1490	1490	67	67	5205	6386	1	1	1	1085.09	2168.16	2	2168.15	0.0076	0	136.94	2e-14	K	LPDPASTDNAEFQIVLGIIR	D
1	1	2::XP_009415939	S-adenosylhomocysteinase (SAHH)	66814	54774	1490	1490	67	67	5206	6412	1	1	1	1085.09	2168.16	2	2168.15	0.0077	0	87.87	1.6e-09	K	LPDPASTDNAEFQIVLGIIR	D
1	1	2::XP_009415939	S-adenosylhomocysteinase (SAHH)	66814	54774	1490	1490	67	67	5207	5618	1	1	1	1085.09	2168.16	2	2168.15	0.0077	0	136.15	2.4e-14	K	LPDPASTDNAEFQIVLGIIR	D
1	1	2::XP_009415939	S-adenosylhomocysteinase (SAHH)	66814	54774	1490	1490	67	67	5208	5702	1	1	1	1085.09	2168.16	2	2168.15	0.0083	0	117.88	1.6e-12	K	LPDPASTDNAEFQIVLGIIR	D
1	1	2::XP_009415939	S-adenosylhomocysteinase (SAHH)	66814	54774	1490	1490	67	67	5209	5956	1	1	1	1085.09	2168.16	2	2168.15	0.0085	0	117.5	1.8e-12	K	LPDPASTDNAEFQIVLGIIR	D
1	1	2::XP_009415939	S-adenosylhomocysteinase (SAHH)	66814	54774	1490	1490	67	67	5210	5867	1	1	1	1085.09	2168.16	2	2168.15	0.0087	0	126.18	2.4e-13	K	LPDPASTDNAEFQIVLGIIR	D
1	1	2::XP_009415939	S-adenosylhomocysteinase (SAHH)	66814	54774	1490	1490	67	67	5211	5642	1	1	1	1085.09	2168.16	2	2168.15	0.0089	0	121.7	6.8e-13	K	LPDPASTDNAEFQIVLGIIR	D
1	1	2::XP_009415939	S-adenosylhomocysteinase (SAHH)	66814	54774	1490	1490	67	67	5212	5582	1	1	1	1085.09	2168.16	2	2168.15	0.0089	0	130.73	8.5e-14	K	LPDPASTDNAEFQIVLGIIR	D
1	1	2::XP_009415939	S-adenosylhomocysteinase (SAHH)	66814	54774	1490	1490	67	67	5213	5925	1	1	1	723.726	2168.16	3	2168.15	0.0091	0	32.03	0.00063	K	LPDPASTDNAEFQIVLGIIR	D
1	1	2::XP_009415939	S-adenosylhomocysteinase (SAHH)	66814	54774	1490	1490	67	67	5214	5552	1	1	1	1085.09	2168.16	2	2168.15	0.0095	0	155.99	2.5e-16	K	LPDPASTDNAEFQIVLGIIR	D
1	1	2::XP_009415939	S-adenosylhomocysteinase (SAHH)	66814	54774	1490	1490	67	67	5215	5834	1	1	1	1085.09	2168.16	2	2168.15	0.0099	0	103.16	4.8e-11	K	LPDPASTDNAEFQIVLGIIR	D
1	1	2::XP_009415939	S-adenosylhomocysteinase (SAHH)	66814	54774	1490	1490	67	67	5216	5703	1	1	1	723.726	2168.16	3	2168.15	0.01	0	73.13	4.9e-08	K	LPDPASTDNAEFQIVLGIIR	D
1	1	2::XP_009415939	S-adenosylhomocysteinase (SAHH)	66814	54774	1490	1490	67	67	5217	5565	1	1	1	723.726	2168.16	3	2168.15	0.01	0	76.59	2.2e-08	K	LPDPASTDNAEFQIVLGIIR	D
1	1	2::XP_009415939	S-adenosylhomocysteinase (SAHH)	66814	54774	1490	1490	67	67	5218	5745	1	1	1	723.727	2168.16	3	2168.15	0.0103	0	66.6	2.2e-07	K	LPDPASTDNAEFQIVLGIIR	D
1	1	2::XP_009415939	S-adenosylhomocysteinase (SAHH)	66814	54774	1490	1490	67	67	5219	5631	1	1	1	723.727	2168.16	3	2168.15	0.0103	0	81.31	7.4e-09	K	LPDPASTDNAEFQIVLGIIR	D
1	1	2::XP_009415939	S-adenosylhomocysteinase (SAHH)	66814	54774	1490	1490	67	67	5220	5678	1	1	1	1085.09	2168.16	2	2168.15	0.0105	0	141.89	6.5e-15	K	LPDPASTDNAEFQIVLGIIR	D
1	1	2::XP_009415939	S-adenosylhomocysteinase (SAHH)	66814	54774	1490	1490	67	67	5221	6049	1	1	1	1085.09	2168.16	2	2168.15	0.0107	0	103.66	4.3e-11	K	LPDPASTDNAEFQIVLGIIR	D
1	1	2::XP_009415939	S-adenosylhomocysteinase (SAHH)	66814	54774	1490	1490	67	67	5262	4278	1	1	1	1089.99	2177.97	2	2177.97	-0.0042	0	128.13	1.5e-13	R	WCSCNIFSTQDHAAAAIAR	D
1	1	2::XP_009415939	S-adenosylhomocysteinase (SAHH)	66814	54774	1490	1490	67	67	5263	3904	1	1	1	1089.99	2177.97	2	2177.97	-0.0012	0	126.89	2e-13	R	WCSCNIFSTQDHAAAAIAR	D
1	1	2::XP_009415939	S-adenosylhomocysteinase (SAHH)	66814	54774	1490	1490	67	67	5264	3915	1	1	1	726.999	2177.97	3	2177.97	0.0005	0	95.96	2.5e-10	R	WCSCNIFSTQDHAAAAIAR	D
1	1	2::XP_009415939	S-adenosylhomocysteinase (SAHH)	66814	54774	1490	1490	67	67	5265	4329	1	1	1	1089.99	2177.97	2	2177.97	0.0008	0	141.86	6.5e-15	R	WCSCNIFSTQDHAAAAIAR	D
1	1	2::XP_009415939	S-adenosylhomocysteinase (SAHH)	66814	54774	1490	1490	67	67	5266	4095	1	1	1	1089.99	2177.97	2	2177.97	0.0012	0	129.88	1e-13	R	WCSCNIFSTQDHAAAAIAR	D
1	1	2::XP_009415939	S-adenosylhomocysteinase (SAHH)	66814	54774	1490	1490	67	67	5267	3602	1	1	1	726.999	2177.98	3	2177.97	0.0017	0	71.86	6.5e-08	R	WCSCNIFSTQDHAAAAIAR	D
1	1	2::XP_009415939	S-adenosylhomocysteinase (SAHH)	66814	54774	1490	1490	67	67	5268	3951	1	1	1	1090	2177.98	2	2177.97	0.0026	0	132.46	5.7e-14	R	WCSCNIFSTQDHAAAAIAR	D
1	1	2::XP_009415939	S-adenosylhomocysteinase (SAHH)	66814	54774	1490	1490	67	67	5269	3650	1	1	1	1090	2177.98	2	2177.97	0.0026	0	155.74	2.7e-16	R	WCSCNIFSTQDHAAAAIAR	D
1	1	2::XP_009415939	S-adenosylhomocysteinase (SAHH)	66814	54774	1490	1490	67	67	5270	6600	1	1	1	726.999	2177.98	3	2177.97	0.0026	0	81.05	7.9e-09	R	WCSCNIFSTQDHAAAAIAR	D
1	1	2::XP_009415939	S-adenosylhomocysteinase (SAHH)	66814	54774	1490	1490	67	67	5271	3638	1	1	1	726.999	2177.98	3	2177.97	0.0026	0	69.78	1.1e-07	R	WCSCNIFSTQDHAAAAIAR	D
1	1	2::XP_009415939	S-adenosylhomocysteinase (SAHH)	66814	54774	1490	1490	67	67	5272	4867	1	1	1	726.999	2177.98	3	2177.97	0.0026	0	79.63	1.1e-08	R	WCSCNIFSTQDHAAAAIAR	D
1	1	2::XP_009415939	S-adenosylhomocysteinase (SAHH)	66814	54774	1490	1490	67	67	5273	4051	1	1	1	1090	2177.98	2	2177.97	0.0027	0	134.19	3.8e-14	R	WCSCNIFSTQDHAAAAIAR	D
1	1	2::XP_009415939	S-adenosylhomocysteinase (SAHH)	66814	54774	1490	1490	67	67	5274	3748	1	1	1	1090	2177.98	2	2177.97	0.0027	0	156.06	2.5e-16	R	WCSCNIFSTQDHAAAAIAR	D
1	1	2::XP_009415939	S-adenosylhomocysteinase (SAHH)	66814	54774	1490	1490	67	67	5275	4379	1	1	1	1090	2177.98	2	2177.97	0.0028	0	128.35	1.5e-13	R	WCSCNIFSTQDHAAAAIAR	D
1	1	2::XP_009415939	S-adenosylhomocysteinase (SAHH)	66814	54774	1490	1490	67	67	5276	3614	1	1	1	1090	2177.98	2	2177.97	0.0028	0	148.6	1.4e-15	R	WCSCNIFSTQDHAAAAIAR	D
1	1	2::XP_009415939	S-adenosylhomocysteinase (SAHH)	66814	54774	1490	1490	67	67	5277	6572	1	1	1	727	2177.98	3	2177.97	0.0032	0	67.37	1.8e-07	R	WCSCNIFSTQDHAAAAIAR	D
1	1	2::XP_009415939	S-adenosylhomocysteinase (SAHH)	66814	54774	1490	1490	67	67	5278	3962	1	1	1	727	2177.98	3	2177.97	0.0032	0	79.59	1.1e-08	R	WCSCNIFSTQDHAAAAIAR	D
1	1	2::XP_009415939	S-adenosylhomocysteinase (SAHH)	66814	54774	1490	1490	67	67	5279	3770	1	1	1	727	2177.98	3	2177.97	0.0032	0	96.01	2.5e-10	R	WCSCNIFSTQDHAAAAIAR	D
1	1	2::XP_009415939	S-adenosylhomocysteinase (SAHH)	66814	54774	1490	1490	67	67	5280	4004	1	1	1	1090	2177.98	2	2177.97	0.0034	0	155.66	2.7e-16	R	WCSCNIFSTQDHAAAAIAR	D
1	1	2::XP_009415939	S-adenosylhomocysteinase (SAHH)	66814	54774	1490	1490	67	67	5281	5082	1	1	1	727	2177.98	3	2177.97	0.0035	0	83.46	4.5e-09	R	WCSCNIFSTQDHAAAAIAR	D
1	1	2::XP_009415939	S-adenosylhomocysteinase (SAHH)	66814	54774	1490	1490	67	67	5282	3796	1	1	1	1090	2177.98	2	2177.97	0.0036	0	130.05	9.9e-14	R	WCSCNIFSTQDHAAAAIAR	D
1	1	2::XP_009415939	S-adenosylhomocysteinase (SAHH)	66814	54774	1490	1490	67	67	5283	4148	1	1	1	1090	2177.98	2	2177.97	0.0036	0	129.87	1e-13	R	WCSCNIFSTQDHAAAAIAR	D
1	1	2::XP_009415939	S-adenosylhomocysteinase (SAHH)	66814	54774	1490	1490	67	67	5284	4437	1	1	1	1090	2177.98	2	2177.97	0.0036	0	127.88	1.6e-13	R	WCSCNIFSTQDHAAAAIAR	D
1	1	2::XP_009415939	S-adenosylhomocysteinase (SAHH)	66814	54774	1490	1490	67	67	5285	4252	1	1	1	727	2177.98	3	2177.97	0.0038	0	96.34	2.3e-10	R	WCSCNIFSTQDHAAAAIAR	D
1	1	2::XP_009415939	S-adenosylhomocysteinase (SAHH)	66814	54774	1490	1490	67	67	5286	3866	1	1	1	727	2177.98	3	2177.97	0.0038	0	95.94	2.5e-10	R	WCSCNIFSTQDHAAAAIAR	D
1	1	2::XP_009415939	S-adenosylhomocysteinase (SAHH)	66814	54774	1490	1490	67	67	5287	3528	1	1	1	727	2177.98	3	2177.97	0.004	0	100.89	8.1e-11	R	WCSCNIFSTQDHAAAAIAR	D
1	1	2::XP_009415939	S-adenosylhomocysteinase (SAHH)	66814	54774	1490	1490	67	67	5288	3699	1	1	1	1090	2177.98	2	2177.97	0.004	0	133.06	4.9e-14	R	WCSCNIFSTQDHAAAAIAR	D
1	1	2::XP_009415939	S-adenosylhomocysteinase (SAHH)	66814	54774	1490	1490	67	67	5289	3579	1	1	1	1090	2177.98	2	2177.97	0.004	0	130.66	8.6e-14	R	WCSCNIFSTQDHAAAAIAR	D
1	1	2::XP_009415939	S-adenosylhomocysteinase (SAHH)	66814	54774	1490	1490	67	67	5290	3818	1	1	1	727	2177.98	3	2177.97	0.0041	0	100.68	8.6e-11	R	WCSCNIFSTQDHAAAAIAR	D
1	1	2::XP_009415939	S-adenosylhomocysteinase (SAHH)	66814	54774	1490	1490	67	67	5291	3722	1	1	1	727	2177.98	3	2177.97	0.0041	0	100.61	8.7e-11	R	WCSCNIFSTQDHAAAAIAR	D
1	1	2::XP_009415939	S-adenosylhomocysteinase (SAHH)	66814	54774	1490	1490	67	67	5292	3843	1	1	1	1090	2177.98	2	2177.97	0.0042	0	123.43	4.5e-13	R	WCSCNIFSTQDHAAAAIAR	D
1	1	2::XP_009415939	S-adenosylhomocysteinase (SAHH)	66814	54774	1490	1490	67	67	5293	3686	1	1	1	727	2177.98	3	2177.97	0.0044	0	100.84	8.2e-11	R	WCSCNIFSTQDHAAAAIAR	D
1	1	2::XP_009415939	S-adenosylhomocysteinase (SAHH)	66814	54774	1490	1490	67	67	5294	5116	1	1	1	727	2177.98	3	2177.97	0.0044	0	95.96	2.5e-10	R	WCSCNIFSTQDHAAAAIAR	D
1	1	2::XP_009415939	S-adenosylhomocysteinase (SAHH)	66814	54774	1490	1490	67	67	5295	4959	1	1	1	727	2177.98	3	2177.97	0.0044	0	81.25	7.5e-09	R	WCSCNIFSTQDHAAAAIAR	D
1	1	2::XP_009415939	S-adenosylhomocysteinase (SAHH)	66814	54774	1490	1490	67	67	5296	4058	1	1	1	727	2177.98	3	2177.97	0.0044	0	96.02	2.5e-10	R	WCSCNIFSTQDHAAAAIAR	D
1	1	2::XP_009415939	S-adenosylhomocysteinase (SAHH)	66814	54774	1490	1490	67	67	5297	4592	1	1	1	1090	2177.98	2	2177.97	0.0048	0	127.9	1.6e-13	R	WCSCNIFSTQDHAAAAIAR	D
1	1	2::XP_009415939	S-adenosylhomocysteinase (SAHH)	66814	54774	1490	1490	67	67	5298	4481	1	1	1	1090	2177.98	2	2177.97	0.005	0	122.7	5.4e-13	R	WCSCNIFSTQDHAAAAIAR	D
1	1	2::XP_009415939	S-adenosylhomocysteinase (SAHH)	66814	54774	1490	1490	67	67	5299	3541	1	1	1	1090	2177.98	2	2177.97	0.005	0	142.17	6.1e-15	R	WCSCNIFSTQDHAAAAIAR	D
1	1	2::XP_009415939	S-adenosylhomocysteinase (SAHH)	66814	54774	1490	1490	67	67	5300	4106	1	1	1	727	2177.98	3	2177.97	0.005	0	83.52	4.4e-09	R	WCSCNIFSTQDHAAAAIAR	D
1	1	2::XP_009415939	S-adenosylhomocysteinase (SAHH)	66814	54774	1490	1490	67	67	5301	5720	1	1	1	1090	2177.98	2	2177.97	0.0052	0	122.99	5e-13	R	WCSCNIFSTQDHAAAAIAR	D
1	1	2::XP_009415939	S-adenosylhomocysteinase (SAHH)	66814	54774	1490	1490	67	67	5302	4224	1	1	1	1090	2177.98	2	2177.97	0.0052	0	132.95	5.1e-14	R	WCSCNIFSTQDHAAAAIAR	D
1	1	2::XP_009415939	S-adenosylhomocysteinase (SAHH)	66814	54774	1490	1490	67	67	5303	5871	1	1	1	727	2177.98	3	2177.97	0.0053	0	86.75	2.1e-09	R	WCSCNIFSTQDHAAAAIAR	D
1	1	2::XP_009415939	S-adenosylhomocysteinase (SAHH)	66814	54774	1490	1490	67	67	5304	4914	1	1	1	727	2177.98	3	2177.97	0.0053	0	95.92	2.6e-10	R	WCSCNIFSTQDHAAAAIAR	D
1	1	2::XP_009415939	S-adenosylhomocysteinase (SAHH)	66814	54774	1490	1490	67	67	5305	4154	1	1	1	727	2177.98	3	2177.97	0.0053	0	79.59	1.1e-08	R	WCSCNIFSTQDHAAAAIAR	D
1	1	2::XP_009415939	S-adenosylhomocysteinase (SAHH)	66814	54774	1490	1490	67	67	5306	4011	1	1	1	727	2177.98	3	2177.97	0.0053	0	100.68	8.6e-11	R	WCSCNIFSTQDHAAAAIAR	D
1	1	2::XP_009415939	S-adenosylhomocysteinase (SAHH)	66814	54774	1490	1490	67	67	5307	4586	1	1	1	727	2177.98	3	2177.97	0.0053	0	86.18	2.4e-09	R	WCSCNIFSTQDHAAAAIAR	D
1	1	2::XP_009415939	S-adenosylhomocysteinase (SAHH)	66814	54774	1490	1490	67	67	5308	4299	1	1	1	727	2177.98	3	2177.97	0.0053	0	83.65	4.3e-09	R	WCSCNIFSTQDHAAAAIAR	D
1	1	2::XP_009415939	S-adenosylhomocysteinase (SAHH)	66814	54774	1490	1490	67	67	5309	4533	1	1	1	1090	2177.98	2	2177.97	0.0054	0	140.85	8.2e-15	R	WCSCNIFSTQDHAAAAIAR	D
1	1	2::XP_009415939	S-adenosylhomocysteinase (SAHH)	66814	54774	1490	1490	67	67	5310	4767	1	1	1	727	2177.98	3	2177.97	0.0056	0	88.14	1.5e-09	R	WCSCNIFSTQDHAAAAIAR	D
1	1	2::XP_009415939	S-adenosylhomocysteinase (SAHH)	66814	54774	1490	1490	67	67	5311	5190	1	1	1	727	2177.98	3	2177.97	0.0056	0	62.77	5.3e-07	R	WCSCNIFSTQDHAAAAIAR	D
1	1	2::XP_009415939	S-adenosylhomocysteinase (SAHH)	66814	54774	1490	1490	67	67	5312	3566	1	1	1	727	2177.98	3	2177.97	0.0056	0	100.67	8.6e-11	R	WCSCNIFSTQDHAAAAIAR	D
1	1	2::XP_009415939	S-adenosylhomocysteinase (SAHH)	66814	54774	1490	1490	67	67	5313	6176	1	1	1	727	2177.98	3	2177.97	0.0058	0	58.36	1.5e-06	R	WCSCNIFSTQDHAAAAIAR	D
1	1	2::XP_009415939	S-adenosylhomocysteinase (SAHH)	66814	54774	1490	1490	67	67	5314	6426	1	1	1	727	2177.98	3	2177.97	0.0059	0	60.45	9e-07	R	WCSCNIFSTQDHAAAAIAR	D
1	1	2::XP_009415939	S-adenosylhomocysteinase (SAHH)	66814	54774	1490	1490	67	67	5315	5033	1	1	1	727	2177.98	3	2177.97	0.0059	0	83.57	4.4e-09	R	WCSCNIFSTQDHAAAAIAR	D
1	1	2::XP_009415939	S-adenosylhomocysteinase (SAHH)	66814	54774	1490	1490	67	67	5316	4395	1	1	1	727	2177.98	3	2177.97	0.0059	0	83.65	4.3e-09	R	WCSCNIFSTQDHAAAAIAR	D
1	1	2::XP_009415939	S-adenosylhomocysteinase (SAHH)	66814	54774	1490	1490	67	67	5317	4347	1	1	1	727	2177.98	3	2177.97	0.0059	0	95.94	2.5e-10	R	WCSCNIFSTQDHAAAAIAR	D
1	1	2::XP_009415939	S-adenosylhomocysteinase (SAHH)	66814	54774	1490	1490	67	67	5318	5616	1	1	1	727	2177.98	3	2177.97	0.0062	0	76.03	2.5e-08	R	WCSCNIFSTQDHAAAAIAR	D
1	1	2::XP_009415939	S-adenosylhomocysteinase (SAHH)	66814	54774	1490	1490	67	67	5319	4703	1	1	1	1090	2177.98	2	2177.97	0.0064	0	126.66	2.2e-13	R	WCSCNIFSTQDHAAAAIAR	D
1	1	2::XP_009415939	S-adenosylhomocysteinase (SAHH)	66814	54774	1490	1490	67	67	5320	4815	1	1	1	727.001	2177.98	3	2177.97	0.0065	0	83.53	4.4e-09	R	WCSCNIFSTQDHAAAAIAR	D
1	1	2::XP_009415939	S-adenosylhomocysteinase (SAHH)	66814	54774	1490	1490	67	67	5321	5839	1	1	1	727.001	2177.98	3	2177.97	0.0065	0	67.25	1.9e-07	R	WCSCNIFSTQDHAAAAIAR	D
1	1	2::XP_009415939	S-adenosylhomocysteinase (SAHH)	66814	54774	1490	1490	67	67	5322	5716	1	1	1	727.001	2177.98	3	2177.97	0.0068	0	83.09	4.9e-09	R	WCSCNIFSTQDHAAAAIAR	D
1	1	2::XP_009415939	S-adenosylhomocysteinase (SAHH)	66814	54774	1490	1490	67	67	5323	4203	1	1	1	727.001	2177.98	3	2177.97	0.0068	0	100.75	8.4e-11	R	WCSCNIFSTQDHAAAAIAR	D
1	1	2::XP_009415939	S-adenosylhomocysteinase (SAHH)	66814	54774	1490	1490	67	67	5324	4671	1	1	1	727.001	2177.98	3	2177.97	0.0068	0	100.64	8.6e-11	R	WCSCNIFSTQDHAAAAIAR	D
1	1	2::XP_009415939	S-adenosylhomocysteinase (SAHH)	66814	54774	1490	1490	67	67	5325	4720	1	1	1	727.001	2177.98	3	2177.97	0.0071	0	95.98	2.5e-10	R	WCSCNIFSTQDHAAAAIAR	D
1	1	2::XP_009415939	S-adenosylhomocysteinase (SAHH)	66814	54774	1490	1490	67	67	5326	4490	1	1	1	727.001	2177.98	3	2177.97	0.0071	0	91.91	6.4e-10	R	WCSCNIFSTQDHAAAAIAR	D
1	1	2::XP_009415939	S-adenosylhomocysteinase (SAHH)	66814	54774	1490	1490	67	67	5327	5540	1	1	1	727.001	2177.98	3	2177.97	0.0071	0	71.65	6.8e-08	R	WCSCNIFSTQDHAAAAIAR	D
1	1	2::XP_009415939	S-adenosylhomocysteinase (SAHH)	66814	54774	1490	1490	67	67	5328	5153	1	1	1	727.001	2177.98	3	2177.97	0.0073	0	100.73	8.5e-11	R	WCSCNIFSTQDHAAAAIAR	D
1	1	2::XP_009415939	S-adenosylhomocysteinase (SAHH)	66814	54774	1490	1490	67	67	5329	4443	1	1	1	727.001	2177.98	3	2177.97	0.0074	0	96.02	2.5e-10	R	WCSCNIFSTQDHAAAAIAR	D
1	1	2::XP_009415939	S-adenosylhomocysteinase (SAHH)	66814	54774	1490	1490	67	67	5330	4538	1	1	1	727.001	2177.98	3	2177.97	0.008	0	96.02	2.5e-10	R	WCSCNIFSTQDHAAAAIAR	D
1	1	2::XP_009415939	S-adenosylhomocysteinase (SAHH)	66814	54774	1490	1490	67	67	5331	4994	1	1	1	727.001	2177.98	3	2177.97	0.0083	0	100.68	8.6e-11	R	WCSCNIFSTQDHAAAAIAR	D
1	1	2::XP_009415939	S-adenosylhomocysteinase (SAHH)	66814	54774	1490	1490	67	67	5332	4635	1	1	1	727.001	2177.98	3	2177.97	0.0083	0	95.91	2.6e-10	R	WCSCNIFSTQDHAAAAIAR	D
1	1	2::XP_009415939	S-adenosylhomocysteinase (SAHH)	66814	54774	1490	1490	67	67	5333	6141	1	1	1	727.001	2177.98	3	2177.97	0.0087	0	58.74	1.3e-06	R	WCSCNIFSTQDHAAAAIAR	D
1	1	2::XP_009415939	S-adenosylhomocysteinase (SAHH)	66814	54774	1490	1490	67	67	5334	5662	1	1	1	727.002	2177.98	3	2177.97	0.0104	0	60.22	9.5e-07	R	WCSCNIFSTQDHAAAAIAR	D
1	1	2::XP_009415939	S-adenosylhomocysteinase (SAHH)	66814	54774	1490	1490	67	67	5617	5282	1	1	1	1228.16	2454.31	2	2454.31	0.0002	1	131.55	7e-14	K	TGKLPDPASTDNAEFQIVLGIIR	D
1	1	2::XP_009415939	S-adenosylhomocysteinase (SAHH)	66814	54774	1490	1490	67	67	5618	6724	1	1	1	819.111	2454.31	3	2454.31	0.0002	1	30.21	0.00095	K	TGKLPDPASTDNAEFQIVLGIIR	D
1	1	2::XP_009415939	S-adenosylhomocysteinase (SAHH)	66814	54774	1490	1490	67	67	5619	5243	1	1	1	614.585	2454.31	4	2454.31	0.0003	1	84.69	3.4e-09	K	TGKLPDPASTDNAEFQIVLGIIR	D
1	1	2::XP_009415939	S-adenosylhomocysteinase (SAHH)	66814	54774	1490	1490	67	67	5620	6481	1	1	1	819.112	2454.31	3	2454.31	0.0014	1	39.19	0.00012	K	TGKLPDPASTDNAEFQIVLGIIR	D
1	1	2::XP_009415939	S-adenosylhomocysteinase (SAHH)	66814	54774	1490	1490	67	67	5621	5270	1	1	1	819.112	2454.31	3	2454.31	0.0029	1	82.47	5.7e-09	K	TGKLPDPASTDNAEFQIVLGIIR	D
1	1	2::XP_009415939	S-adenosylhomocysteinase (SAHH)	66814	54774	1490	1490	67	67	5622	6322	1	1	1	819.112	2454.31	3	2454.31	0.0031	1	35.73	0.00027	K	TGKLPDPASTDNAEFQIVLGIIR	D
1	1	2::XP_009415939	S-adenosylhomocysteinase (SAHH)	66814	54774	1490	1490	67	67	5623	5306	1	1	1	819.112	2454.32	3	2454.31	0.0038	1	64.42	3.6e-07	K	TGKLPDPASTDNAEFQIVLGIIR	D
1	1	2::XP_009415939	S-adenosylhomocysteinase (SAHH)	66814	54774	1490	1490	67	67	5624	6654	1	1	1	819.113	2454.32	3	2454.31	0.0045	1	40.96	8e-05	K	TGKLPDPASTDNAEFQIVLGIIR	D
1	1	2::XP_009415939	S-adenosylhomocysteinase (SAHH)	66814	54774	1490	1490	67	67	5625	6700	1	1	1	819.113	2454.32	3	2454.31	0.0047	1	25.24	0.003	K	TGKLPDPASTDNAEFQIVLGIIR	D
1	1	2::XP_009415939	S-adenosylhomocysteinase (SAHH)	66814	54774	1490	1490	67	67	5626	5238	1	1	1	1228.17	2454.32	2	2454.31	0.0048	1	146.73	2.1e-15	K	TGKLPDPASTDNAEFQIVLGIIR	D
1	1	2::XP_009415939	S-adenosylhomocysteinase (SAHH)	66814	54774	1490	1490	67	67	5627	5283	1	1	1	614.587	2454.32	4	2454.31	0.0051	1	79.28	1.2e-08	K	TGKLPDPASTDNAEFQIVLGIIR	D
1	1	2::XP_009415939	S-adenosylhomocysteinase (SAHH)	66814	54774	1490	1490	67	67	5628	6161	1	1	1	819.113	2454.32	3	2454.31	0.0062	1	57	2e-06	K	TGKLPDPASTDNAEFQIVLGIIR	D
1	1	2::XP_009415939	S-adenosylhomocysteinase (SAHH)	66814	54774	1490	1490	67	67	5629	5636	1	1	1	819.113	2454.32	3	2454.31	0.0065	1	79.07	1.2e-08	K	TGKLPDPASTDNAEFQIVLGIIR	D
1	1	2::XP_009415939	S-adenosylhomocysteinase (SAHH)	66814	54774	1490	1490	67	67	5630	6295	1	1	1	819.113	2454.32	3	2454.31	0.0066	1	31.87	0.00065	K	TGKLPDPASTDNAEFQIVLGIIR	D
1	1	2::XP_009415939	S-adenosylhomocysteinase (SAHH)	66814	54774	1490	1490	67	67	5631	6746	1	1	1	819.114	2454.32	3	2454.31	0.0069	1	17.79	0.017	K	TGKLPDPASTDNAEFQIVLGIIR	D
1	1	2::XP_009415939	S-adenosylhomocysteinase (SAHH)	66814	54774	1490	1490	67	67	5632	5364	1	1	1	819.114	2454.32	3	2454.31	0.0077	1	80.84	8.2e-09	K	TGKLPDPASTDNAEFQIVLGIIR	D
1	1	2::XP_009415939	S-adenosylhomocysteinase (SAHH)	66814	54774	1490	1490	67	67	5633	5226	1	1	1	819.114	2454.32	3	2454.31	0.0092	1	86.51	2.2e-09	K	TGKLPDPASTDNAEFQIVLGIIR	D
1	1	2::XP_009415939	S-adenosylhomocysteinase (SAHH)	66814	54774	1490	1490	67	67	5634	6460	1	1	1	819.114	2454.32	3	2454.31	0.0093	1	43.86	4.1e-05	K	TGKLPDPASTDNAEFQIVLGIIR	D
1	1	2::XP_009415939	S-adenosylhomocysteinase (SAHH)	66814	54774	1490	1490	67	67	5635	6235	1	1	1	819.115	2454.32	3	2454.31	0.0098	1	42.8	5.2e-05	K	TGKLPDPASTDNAEFQIVLGIIR	D
1	1	2::XP_009415939	S-adenosylhomocysteinase (SAHH)	66814	54774	1490	1490	67	67	5636	6187	1	1	1	819.115	2454.32	3	2454.31	0.0101	1	57.72	1.7e-06	K	TGKLPDPASTDNAEFQIVLGIIR	D
1	1	2::XP_009415939	S-adenosylhomocysteinase (SAHH)	66814	54774	1490	1490	67	67	5637	5847	1	1	1	819.115	2454.32	3	2454.31	0.0101	1	58.76	1.3e-06	K	TGKLPDPASTDNAEFQIVLGIIR	D
1	1	2::XP_009415939	S-adenosylhomocysteinase (SAHH)	66814	54774	1490	1490	67	67	5638	5746	1	1	1	819.115	2454.32	3	2454.31	0.0101	1	67.69	1.7e-07	K	TGKLPDPASTDNAEFQIVLGIIR	D
1	1	2::XP_009415939	S-adenosylhomocysteinase (SAHH)	66814	54774	1490	1490	67	67	5639	5559	1	1	1	819.115	2454.32	3	2454.31	0.0101	1	55.15	3.1e-06	K	TGKLPDPASTDNAEFQIVLGIIR	D
1	1	2::XP_009415939	S-adenosylhomocysteinase (SAHH)	66814	54774	1490	1490	67	67	5640	6349	1	1	1	819.115	2454.32	3	2454.31	0.0107	1	47.14	1.9e-05	K	TGKLPDPASTDNAEFQIVLGIIR	D
1	1	2::XP_009415939	S-adenosylhomocysteinase (SAHH)	66814	54774	1490	1490	67	67	5641	6409	1	1	1	819.115	2454.32	3	2454.31	0.011	1	58.71	1.3e-06	K	TGKLPDPASTDNAEFQIVLGIIR	D
1	1	2::XP_009415939	S-adenosylhomocysteinase (SAHH)	66814	54774	1490	1490	67	67	5642	5887	1	1	1	819.115	2454.32	3	2454.31	0.011	1	56.71	2.1e-06	K	TGKLPDPASTDNAEFQIVLGIIR	D
1	1	2::XP_009415939	S-adenosylhomocysteinase (SAHH)	66814	54774	1490	1490	67	67	5643	5711	1	1	1	819.115	2454.32	3	2454.31	0.0116	1	71.77	6.7e-08	K	TGKLPDPASTDNAEFQIVLGIIR	D
1	1	2::XP_009415939	S-adenosylhomocysteinase (SAHH)	66814	54774	1490	1490	67	67	5644	5922	1	1	1	819.115	2454.32	3	2454.31	0.0119	1	48.56	1.4e-05	K	TGKLPDPASTDNAEFQIVLGIIR	D
1	1	2::XP_009415939	S-adenosylhomocysteinase (SAHH)	66814	54774	1490	1490	67	67	5678	5786	1	1	1	1240.64	2479.27	2	2479.28	-0.0034	0	62.42	5.7e-07	R	LYQMQASGALLFPAINVNDSVTK	S
1	1	2::XP_009415939	S-adenosylhomocysteinase (SAHH)	66814	54774	1490	1490	67	67	5679	5507	1	1	1	1240.64	2479.28	2	2479.28	-0.0026	0	73.94	4e-08	R	LYQMQASGALLFPAINVNDSVTK	S
1	1	2::XP_009415939	S-adenosylhomocysteinase (SAHH)	66814	54774	1490	1490	67	67	5680	5555	1	1	1	1240.65	2479.28	2	2479.28	-0.0006	0	85.46	2.8e-09	R	LYQMQASGALLFPAINVNDSVTK	S
1	1	2::XP_009415939	S-adenosylhomocysteinase (SAHH)	66814	54774	1490	1490	67	67	5681	5126	1	1	1	1240.65	2479.28	2	2479.28	-0.0004	0	108.66	1.4e-11	R	LYQMQASGALLFPAINVNDSVTK	S
1	1	2::XP_009415939	S-adenosylhomocysteinase (SAHH)	66814	54774	1490	1490	67	67	5682	5163	1	1	1	1240.65	2479.28	2	2479.28	0	0	104.7	3.4e-11	R	LYQMQASGALLFPAINVNDSVTK	S
1	1	2::XP_009415939	S-adenosylhomocysteinase (SAHH)	66814	54774	1490	1490	67	67	5683	5199	1	1	1	1240.65	2479.28	2	2479.28	0	0	86.44	2.3e-09	R	LYQMQASGALLFPAINVNDSVTK	S
1	1	2::XP_009415939	S-adenosylhomocysteinase (SAHH)	66814	54774	1490	1490	67	67	5684	6425	1	1	1	1240.65	2479.28	2	2479.28	0.0002	0	76.07	2.5e-08	R	LYQMQASGALLFPAINVNDSVTK	S
1	1	2::XP_009415939	S-adenosylhomocysteinase (SAHH)	66814	54774	1490	1490	67	67	5685	5090	1	1	1	1240.65	2479.28	2	2479.28	0.0002	0	110.94	8.1e-12	R	LYQMQASGALLFPAINVNDSVTK	S
1	1	2::XP_009415939	S-adenosylhomocysteinase (SAHH)	66814	54774	1490	1490	67	67	5686	6887	1	1	1	827.434	2479.28	3	2479.28	0.0018	0	61.34	7.3e-07	R	LYQMQASGALLFPAINVNDSVTK	S
1	1	2::XP_009415939	S-adenosylhomocysteinase (SAHH)	66814	54774	1490	1490	67	67	5687	5045	1	1	1	1240.65	2479.28	2	2479.28	0.002	0	111.53	7e-12	R	LYQMQASGALLFPAINVNDSVTK	S
1	1	2::XP_009415939	S-adenosylhomocysteinase (SAHH)	66814	54774	1490	1490	67	67	5688	6224	1	1	1	1240.65	2479.28	2	2479.28	0.0022	0	71.72	6.7e-08	R	LYQMQASGALLFPAINVNDSVTK	S
1	1	2::XP_009415939	S-adenosylhomocysteinase (SAHH)	66814	54774	1490	1490	67	67	5689	6732	1	1	1	827.434	2479.28	3	2479.28	0.0024	0	66.81	2.1e-07	R	LYQMQASGALLFPAINVNDSVTK	S
1	1	2::XP_009415939	S-adenosylhomocysteinase (SAHH)	66814	54774	1490	1490	67	67	5690	6685	1	1	1	827.434	2479.28	3	2479.28	0.0027	0	68.6	1.4e-07	R	LYQMQASGALLFPAINVNDSVTK	S
1	1	2::XP_009415939	S-adenosylhomocysteinase (SAHH)	66814	54774	1490	1490	67	67	5691	5198	1	1	1	827.434	2479.28	3	2479.28	0.0027	0	95.39	2.9e-10	R	LYQMQASGALLFPAINVNDSVTK	S
1	1	2::XP_009415939	S-adenosylhomocysteinase (SAHH)	66814	54774	1490	1490	67	67	5692	5318	1	1	1	827.434	2479.28	3	2479.28	0.0027	0	80.34	9.2e-09	R	LYQMQASGALLFPAINVNDSVTK	S
1	1	2::XP_009415939	S-adenosylhomocysteinase (SAHH)	66814	54774	1490	1490	67	67	5693	5157	1	1	1	620.827	2479.28	4	2479.28	0.0028	0	67.55	1.8e-07	R	LYQMQASGALLFPAINVNDSVTK	S
1	1	2::XP_009415939	S-adenosylhomocysteinase (SAHH)	66814	54774	1490	1490	67	67	5694	6327	1	1	1	1240.65	2479.28	2	2479.28	0.003	0	84.88	3.3e-09	R	LYQMQASGALLFPAINVNDSVTK	S
1	1	2::XP_009415939	S-adenosylhomocysteinase (SAHH)	66814	54774	1490	1490	67	67	5695	6378	1	1	1	1240.65	2479.28	2	2479.28	0.0032	0	69.94	1e-07	R	LYQMQASGALLFPAINVNDSVTK	S
1	1	2::XP_009415939	S-adenosylhomocysteinase (SAHH)	66814	54774	1490	1490	67	67	5696	6115	1	1	1	827.434	2479.28	3	2479.28	0.0033	0	72.61	5.5e-08	R	LYQMQASGALLFPAINVNDSVTK	S
1	1	2::XP_009415939	S-adenosylhomocysteinase (SAHH)	66814	54774	1490	1490	67	67	5697	5127	1	1	1	827.434	2479.28	3	2479.28	0.0036	0	96.79	2.1e-10	R	LYQMQASGALLFPAINVNDSVTK	S
1	1	2::XP_009415939	S-adenosylhomocysteinase (SAHH)	66814	54774	1490	1490	67	67	5698	6517	1	1	1	1240.65	2479.28	2	2479.28	0.0038	0	96.53	2.2e-10	R	LYQMQASGALLFPAINVNDSVTK	S
1	1	2::XP_009415939	S-adenosylhomocysteinase (SAHH)	66814	54774	1490	1490	67	67	5699	6402	1	1	1	827.435	2479.28	3	2479.28	0.0039	0	58.41	1.4e-06	R	LYQMQASGALLFPAINVNDSVTK	S
1	1	2::XP_009415939	S-adenosylhomocysteinase (SAHH)	66814	54774	1490	1490	67	67	5700	6483	1	1	1	1240.65	2479.28	2	2479.28	0.004	0	66.93	2e-07	R	LYQMQASGALLFPAINVNDSVTK	S
1	1	2::XP_009415939	S-adenosylhomocysteinase (SAHH)	66814	54774	1490	1490	67	67	5701	6919	1	1	1	827.435	2479.28	3	2479.28	0.0042	0	64.27	3.7e-07	R	LYQMQASGALLFPAINVNDSVTK	S
1	1	2::XP_009415939	S-adenosylhomocysteinase (SAHH)	66814	54774	1490	1490	67	67	5702	6424	1	1	1	827.435	2479.28	3	2479.28	0.0042	0	77.08	2e-08	R	LYQMQASGALLFPAINVNDSVTK	S
1	1	2::XP_009415939	S-adenosylhomocysteinase (SAHH)	66814	54774	1490	1490	67	67	5703	5796	1	1	1	827.435	2479.28	3	2479.28	0.0044	0	81.87	6.5e-09	R	LYQMQASGALLFPAINVNDSVTK	S
1	1	2::XP_009415939	S-adenosylhomocysteinase (SAHH)	66814	54774	1490	1490	67	67	5704	6081	1	1	1	827.435	2479.28	3	2479.28	0.0045	0	67.51	1.8e-07	R	LYQMQASGALLFPAINVNDSVTK	S
1	1	2::XP_009415939	S-adenosylhomocysteinase (SAHH)	66814	54774	1490	1490	67	67	5705	5091	1	1	1	827.435	2479.28	3	2479.28	0.0045	0	96.62	2.2e-10	R	LYQMQASGALLFPAINVNDSVTK	S
1	1	2::XP_009415939	S-adenosylhomocysteinase (SAHH)	66814	54774	1490	1490	67	67	5706	6379	1	1	1	827.435	2479.28	3	2479.28	0.0048	0	72.87	5.2e-08	R	LYQMQASGALLFPAINVNDSVTK	S
1	1	2::XP_009415939	S-adenosylhomocysteinase (SAHH)	66814	54774	1490	1490	67	67	5707	6482	1	1	1	827.435	2479.28	3	2479.28	0.0048	0	81.77	6.7e-09	R	LYQMQASGALLFPAINVNDSVTK	S
1	1	2::XP_009415939	S-adenosylhomocysteinase (SAHH)	66814	54774	1490	1490	67	67	5708	6661	1	1	1	827.435	2479.28	3	2479.28	0.0048	0	62.02	6.3e-07	R	LYQMQASGALLFPAINVNDSVTK	S
1	1	2::XP_009415939	S-adenosylhomocysteinase (SAHH)	66814	54774	1490	1490	67	67	5709	6326	1	1	1	827.435	2479.28	3	2479.28	0.0048	0	59.68	1.1e-06	R	LYQMQASGALLFPAINVNDSVTK	S
1	1	2::XP_009415939	S-adenosylhomocysteinase (SAHH)	66814	54774	1490	1490	67	67	5710	6401	1	1	1	1240.65	2479.28	2	2479.28	0.005	0	64.96	3.2e-07	R	LYQMQASGALLFPAINVNDSVTK	S
1	1	2::XP_009415939	S-adenosylhomocysteinase (SAHH)	66814	54774	1490	1490	67	67	5711	6014	1	1	1	827.435	2479.28	3	2479.28	0.0051	0	74.07	3.9e-08	R	LYQMQASGALLFPAINVNDSVTK	S
1	1	2::XP_009415939	S-adenosylhomocysteinase (SAHH)	66814	54774	1490	1490	67	67	5712	5774	1	1	1	827.435	2479.28	3	2479.28	0.0054	0	43.51	4.5e-05	R	LYQMQASGALLFPAINVNDSVTK	S
1	1	2::XP_009415939	S-adenosylhomocysteinase (SAHH)	66814	54774	1490	1490	67	67	5713	6751	1	1	1	827.435	2479.28	3	2479.28	0.0057	0	67.69	1.7e-07	R	LYQMQASGALLFPAINVNDSVTK	S
1	1	2::XP_009415939	S-adenosylhomocysteinase (SAHH)	66814	54774	1490	1490	67	67	5714	6983	1	1	1	827.435	2479.28	3	2479.28	0.0058	0	30.37	0.00092	R	LYQMQASGALLFPAINVNDSVTK	S
1	1	2::XP_009415939	S-adenosylhomocysteinase (SAHH)	66814	54774	1490	1490	67	67	5715	6135	1	1	1	1240.65	2479.28	2	2479.28	0.006	0	85.3	3e-09	R	LYQMQASGALLFPAINVNDSVTK	S
1	1	2::XP_009415939	S-adenosylhomocysteinase (SAHH)	66814	54774	1490	1490	67	67	5716	5833	1	1	1	1240.65	2479.28	2	2479.28	0.006	0	106.76	2.1e-11	R	LYQMQASGALLFPAINVNDSVTK	S
1	1	2::XP_009415939	S-adenosylhomocysteinase (SAHH)	66814	54774	1490	1490	67	67	5717	5046	1	1	1	827.435	2479.28	3	2479.28	0.006	0	98.07	1.6e-10	R	LYQMQASGALLFPAINVNDSVTK	S
1	1	2::XP_009415939	S-adenosylhomocysteinase (SAHH)	66814	54774	1490	1490	67	67	5718	6351	1	1	1	1240.65	2479.28	2	2479.28	0.0062	0	63.54	4.4e-07	R	LYQMQASGALLFPAINVNDSVTK	S
1	1	2::XP_009415939	S-adenosylhomocysteinase (SAHH)	66814	54774	1490	1490	67	67	5719	6199	1	1	1	1240.65	2479.28	2	2479.28	0.0062	0	79.83	1e-08	R	LYQMQASGALLFPAINVNDSVTK	S
1	1	2::XP_009415939	S-adenosylhomocysteinase (SAHH)	66814	54774	1490	1490	67	67	5720	6960	1	1	1	827.435	2479.28	3	2479.28	0.0062	0	13.62	0.043	R	LYQMQASGALLFPAINVNDSVTK	S
1	1	2::XP_009415939	S-adenosylhomocysteinase (SAHH)	66814	54774	1490	1490	67	67	5721	6200	1	1	1	827.435	2479.28	3	2479.28	0.0063	0	58.11	1.5e-06	R	LYQMQASGALLFPAINVNDSVTK	S
1	1	2::XP_009415939	S-adenosylhomocysteinase (SAHH)	66814	54774	1490	1490	67	67	5722	5164	1	1	1	827.435	2479.28	3	2479.28	0.0063	0	85.01	3.2e-09	R	LYQMQASGALLFPAINVNDSVTK	S
1	1	2::XP_009415939	S-adenosylhomocysteinase (SAHH)	66814	54774	1490	1490	67	67	5723	5976	1	1	1	1240.65	2479.28	2	2479.28	0.0064	0	69.31	1.2e-07	R	LYQMQASGALLFPAINVNDSVTK	S
1	1	2::XP_009415939	S-adenosylhomocysteinase (SAHH)	66814	54774	1490	1490	67	67	5724	5083	1	1	1	620.828	2479.28	4	2479.28	0.0064	0	89.63	1.1e-09	R	LYQMQASGALLFPAINVNDSVTK	S
1	1	2::XP_009415939	S-adenosylhomocysteinase (SAHH)	66814	54774	1490	1490	67	67	5725	6516	1	1	1	827.436	2479.28	3	2479.28	0.0066	0	67.26	1.9e-07	R	LYQMQASGALLFPAINVNDSVTK	S
1	1	2::XP_009415939	S-adenosylhomocysteinase (SAHH)	66814	54774	1490	1490	67	67	5726	6545	1	1	1	827.436	2479.28	3	2479.28	0.0069	0	73.59	4.4e-08	R	LYQMQASGALLFPAINVNDSVTK	S
1	1	2::XP_009415939	S-adenosylhomocysteinase (SAHH)	66814	54774	1490	1490	67	67	5727	6223	1	1	1	827.436	2479.28	3	2479.28	0.0069	0	60.44	9e-07	R	LYQMQASGALLFPAINVNDSVTK	S
1	1	2::XP_009415939	S-adenosylhomocysteinase (SAHH)	66814	54774	1490	1490	67	67	5728	5817	1	1	1	827.436	2479.28	3	2479.28	0.0069	0	81.74	6.7e-09	R	LYQMQASGALLFPAINVNDSVTK	S
1	1	2::XP_009415939	S-adenosylhomocysteinase (SAHH)	66814	54774	1490	1490	67	67	5729	6864	1	1	1	827.436	2479.28	3	2479.28	0.0069	0	41.94	6.4e-05	R	LYQMQASGALLFPAINVNDSVTK	S
1	1	2::XP_009415939	S-adenosylhomocysteinase (SAHH)	66814	54774	1490	1490	67	67	5730	6457	1	1	1	827.436	2479.29	3	2479.28	0.0073	0	65.14	3.1e-07	R	LYQMQASGALLFPAINVNDSVTK	S
1	1	2::XP_009415939	S-adenosylhomocysteinase (SAHH)	66814	54774	1490	1490	67	67	5731	6299	1	1	1	827.436	2479.29	3	2479.28	0.0075	0	79.81	1e-08	R	LYQMQASGALLFPAINVNDSVTK	S
1	1	2::XP_009415939	S-adenosylhomocysteinase (SAHH)	66814	54774	1490	1490	67	67	5732	6104	1	1	1	1240.65	2479.29	2	2479.28	0.0076	0	93.75	4.2e-10	R	LYQMQASGALLFPAINVNDSVTK	S
1	1	2::XP_009415939	S-adenosylhomocysteinase (SAHH)	66814	54774	1490	1490	67	67	5733	6168	1	1	1	1240.65	2479.29	2	2479.28	0.0078	0	90.68	8.6e-10	R	LYQMQASGALLFPAINVNDSVTK	S
1	1	2::XP_009415939	S-adenosylhomocysteinase (SAHH)	66814	54774	1490	1490	67	67	5734	5912	1	1	1	1240.65	2479.29	2	2479.28	0.0078	0	68.46	1.4e-07	R	LYQMQASGALLFPAINVNDSVTK	S
1	1	2::XP_009415939	S-adenosylhomocysteinase (SAHH)	66814	54774	1490	1490	67	67	5735	6353	1	1	1	827.436	2479.29	3	2479.28	0.0081	0	80.2	9.5e-09	R	LYQMQASGALLFPAINVNDSVTK	S
1	1	2::XP_009415939	S-adenosylhomocysteinase (SAHH)	66814	54774	1490	1490	67	67	5736	6274	1	1	1	827.436	2479.29	3	2479.28	0.0081	0	58.86	1.3e-06	R	LYQMQASGALLFPAINVNDSVTK	S
1	1	2::XP_009415939	S-adenosylhomocysteinase (SAHH)	66814	54774	1490	1490	67	67	5737	5843	1	1	1	827.436	2479.29	3	2479.28	0.0081	0	79.8	1e-08	R	LYQMQASGALLFPAINVNDSVTK	S
1	1	2::XP_009415939	S-adenosylhomocysteinase (SAHH)	66814	54774	1490	1490	67	67	5738	6250	1	1	1	1240.65	2479.29	2	2479.28	0.0082	0	61.36	7.3e-07	R	LYQMQASGALLFPAINVNDSVTK	S
1	1	2::XP_009415939	S-adenosylhomocysteinase (SAHH)	66814	54774	1490	1490	67	67	5739	6610	1	1	1	827.436	2479.29	3	2479.28	0.0084	0	58.18	1.5e-06	R	LYQMQASGALLFPAINVNDSVTK	S
1	1	2::XP_009415939	S-adenosylhomocysteinase (SAHH)	66814	54774	1490	1490	67	67	5740	6147	1	1	1	827.436	2479.29	3	2479.28	0.0084	0	87.93	1.6e-09	R	LYQMQASGALLFPAINVNDSVTK	S
1	1	2::XP_009415939	S-adenosylhomocysteinase (SAHH)	66814	54774	1490	1490	67	67	5741	6046	1	1	1	827.436	2479.29	3	2479.28	0.0084	0	70.42	9.1e-08	R	LYQMQASGALLFPAINVNDSVTK	S
1	1	2::XP_009415939	S-adenosylhomocysteinase (SAHH)	66814	54774	1490	1490	67	67	5742	5564	1	1	1	827.436	2479.29	3	2479.28	0.0084	0	84.49	3.6e-09	R	LYQMQASGALLFPAINVNDSVTK	S
1	1	2::XP_009415939	S-adenosylhomocysteinase (SAHH)	66814	54774	1490	1490	67	67	5743	5714	1	1	1	827.436	2479.29	3	2479.28	0.0087	0	84.89	3.2e-09	R	LYQMQASGALLFPAINVNDSVTK	S
1	1	2::XP_009415939	S-adenosylhomocysteinase (SAHH)	66814	54774	1490	1490	67	67	5744	6173	1	1	1	827.436	2479.29	3	2479.28	0.009	0	71.1	7.8e-08	R	LYQMQASGALLFPAINVNDSVTK	S
1	1	2::XP_009415939	S-adenosylhomocysteinase (SAHH)	66814	54774	1490	1490	67	67	5745	5983	1	1	1	827.436	2479.29	3	2479.28	0.009	0	71.13	7.7e-08	R	LYQMQASGALLFPAINVNDSVTK	S
1	1	2::XP_009415939	S-adenosylhomocysteinase (SAHH)	66814	54774	1490	1490	67	67	5746	5731	1	1	1	1240.65	2479.29	2	2479.28	0.0094	0	89.78	1.1e-09	R	LYQMQASGALLFPAINVNDSVTK	S
1	1	2::XP_009415939	S-adenosylhomocysteinase (SAHH)	66814	54774	1490	1490	67	67	5747	5763	1	1	1	1240.65	2479.29	2	2479.28	0.0096	0	84.2	3.8e-09	R	LYQMQASGALLFPAINVNDSVTK	S
1	1	2::XP_009415939	S-adenosylhomocysteinase (SAHH)	66814	54774	1490	1490	67	67	5748	5918	1	1	1	827.437	2479.29	3	2479.28	0.0096	0	64.68	3.4e-07	R	LYQMQASGALLFPAINVNDSVTK	S
1	1	2::XP_009415939	S-adenosylhomocysteinase (SAHH)	66814	54774	1490	1490	67	67	5749	5954	1	1	1	827.437	2479.29	3	2479.28	0.0096	0	73.9	4.1e-08	R	LYQMQASGALLFPAINVNDSVTK	S
1	1	2::XP_009415939	S-adenosylhomocysteinase (SAHH)	66814	54774	1490	1490	67	67	5750	5690	1	1	1	827.437	2479.29	3	2479.28	0.0096	0	93.4	4.6e-10	R	LYQMQASGALLFPAINVNDSVTK	S
1	1	2::XP_009415939	S-adenosylhomocysteinase (SAHH)	66814	54774	1490	1490	67	67	5751	5695	1	1	1	1240.65	2479.29	2	2479.28	0.0098	0	109.41	1.1e-11	R	LYQMQASGALLFPAINVNDSVTK	S
1	1	2::XP_009415939	S-adenosylhomocysteinase (SAHH)	66814	54774	1490	1490	67	67	5752	5750	1	1	1	827.437	2479.29	3	2479.28	0.0099	0	93.38	4.6e-10	R	LYQMQASGALLFPAINVNDSVTK	S
1	1	2::XP_009415939	S-adenosylhomocysteinase (SAHH)	66814	54774	1490	1490	67	67	5753	5658	1	1	1	1240.65	2479.29	2	2479.28	0.0102	0	115.15	3.1e-12	R	LYQMQASGALLFPAINVNDSVTK	S
1	1	2::XP_009415939	S-adenosylhomocysteinase (SAHH)	66814	54774	1490	1490	67	67	5754	5869	1	1	1	1240.65	2479.29	2	2479.28	0.0104	0	60.35	9.2e-07	R	LYQMQASGALLFPAINVNDSVTK	S
1	1	2::XP_009415939	S-adenosylhomocysteinase (SAHH)	66814	54774	1490	1490	67	67	5755	5885	1	1	1	827.437	2479.29	3	2479.28	0.0105	0	78.24	1.5e-08	R	LYQMQASGALLFPAINVNDSVTK	S
1	1	2::XP_009415939	S-adenosylhomocysteinase (SAHH)	66814	54774	1490	1490	67	67	5756	5630	1	1	1	827.437	2479.29	3	2479.28	0.0105	0	82.39	5.8e-09	R	LYQMQASGALLFPAINVNDSVTK	S
1	1	2::XP_009415939	S-adenosylhomocysteinase (SAHH)	66814	54774	1490	1490	67	67	5757	6070	1	1	1	1240.65	2479.29	2	2479.28	0.0106	0	80.87	8.2e-09	R	LYQMQASGALLFPAINVNDSVTK	S
1	1	2::XP_009415939	S-adenosylhomocysteinase (SAHH)	66814	54774	1490	1490	67	67	5758	5657	1	1	1	827.437	2479.29	3	2479.28	0.0111	0	54.09	3.9e-06	R	LYQMQASGALLFPAINVNDSVTK	S
1	1	2::XP_009415939	S-adenosylhomocysteinase (SAHH)	66814	54774	1490	1490	67	67	5759	5588	1	1	1	1240.65	2479.29	2	2479.28	0.0116	0	68.5	1.4e-07	R	LYQMQASGALLFPAINVNDSVTK	S
1	1	2::XP_009415939	S-adenosylhomocysteinase (SAHH)	66814	54774	1490	1490	67	67	5850	5171	1	1	1	1248.64	2495.26	2	2495.27	-0.0103	0	110.1	9.8e-12	R	LYQMQASGALLFPAINVNDSVTK	S
1	1	2::XP_009415939	S-adenosylhomocysteinase (SAHH)	66814	54774	1490	1490	67	67	5851	5085	1	1	1	1248.64	2495.27	2	2495.27	-0.0043	0	98.11	1.5e-10	R	LYQMQASGALLFPAINVNDSVTK	S
1	1	2::XP_009415939	S-adenosylhomocysteinase (SAHH)	66814	54774	1490	1490	67	67	5852	5042	1	1	1	1248.64	2495.27	2	2495.27	-0.0039	0	101.04	7.9e-11	R	LYQMQASGALLFPAINVNDSVTK	S
1	1	2::XP_009415939	S-adenosylhomocysteinase (SAHH)	66814	54774	1490	1490	67	67	5853	4874	1	1	1	1248.64	2495.27	2	2495.27	-0.0011	0	121.78	6.6e-13	R	LYQMQASGALLFPAINVNDSVTK	S
1	1	2::XP_009415939	S-adenosylhomocysteinase (SAHH)	66814	54774	1490	1490	67	67	5856	4838	1	1	1	1248.64	2495.28	2	2495.27	0.0023	0	113.26	4.7e-12	R	LYQMQASGALLFPAINVNDSVTK	S
1	1	2::XP_009415939	S-adenosylhomocysteinase (SAHH)	66814	54774	1490	1490	67	67	5857	4802	1	1	1	1248.64	2495.28	2	2495.27	0.0023	0	129.99	1e-13	R	LYQMQASGALLFPAINVNDSVTK	S
1	1	2::XP_009415939	S-adenosylhomocysteinase (SAHH)	66814	54774	1490	1490	67	67	5859	4760	1	1	1	1248.65	2495.28	2	2495.27	0.0041	0	120.16	9.6e-13	R	LYQMQASGALLFPAINVNDSVTK	S
1	1	2::XP_009415939	S-adenosylhomocysteinase (SAHH)	66814	54774	1490	1490	67	67	5861	6561	1	1	1	832.767	2495.28	3	2495.27	0.005	0	30.34	0.00092	R	LYQMQASGALLFPAINVNDSVTK	S
1	1	2::XP_009415939	S-adenosylhomocysteinase (SAHH)	66814	54774	1490	1490	67	67	5863	4804	1	1	1	832.767	2495.28	3	2495.27	0.0056	0	82.23	6e-09	R	LYQMQASGALLFPAINVNDSVTK	S
1	1	2::XP_009415939	S-adenosylhomocysteinase (SAHH)	66814	54774	1490	1490	67	67	5864	5758	1	1	1	1248.65	2495.28	2	2495.27	0.0063	0	55.9	2.6e-06	R	LYQMQASGALLFPAINVNDSVTK	S
1	1	2::XP_009415939	S-adenosylhomocysteinase (SAHH)	66814	54774	1490	1490	67	67	5865	4851	1	1	1	832.767	2495.28	3	2495.27	0.0065	0	74.39	3.6e-08	R	LYQMQASGALLFPAINVNDSVTK	S
1	1	2::XP_009415939	S-adenosylhomocysteinase (SAHH)	66814	54774	1490	1490	67	67	5866	4763	1	1	1	832.768	2495.28	3	2495.27	0.008	0	74.84	3.3e-08	R	LYQMQASGALLFPAINVNDSVTK	S
1	1	2::XP_009415939	S-adenosylhomocysteinase (SAHH)	66814	54774	1490	1490	67	67	5867	6442	1	1	1	832.768	2495.28	3	2495.27	0.0083	0	21.27	0.0075	R	LYQMQASGALLFPAINVNDSVTK	S
1	1	2::XP_009415939	S-adenosylhomocysteinase (SAHH)	66814	54774	1490	1490	67	67	5868	6421	1	1	1	832.768	2495.28	3	2495.27	0.0086	0	33.89	0.00041	R	LYQMQASGALLFPAINVNDSVTK	S
1	1	2::XP_009415939	S-adenosylhomocysteinase (SAHH)	66814	54774	1490	1490	67	67	5870	5837	1	1	1	1248.65	2495.28	2	2495.27	0.0111	0	30.88	0.00082	R	LYQMQASGALLFPAINVNDSVTK	S
1	1	2::XP_009415939	S-adenosylhomocysteinase (SAHH)	66814	54774	1490	1490	67	67	5978	5481	1	1	1	861.468	2581.38	3	2581.38	0.0079	1	76.87	2.1e-08	K	LPDPASTDNAEFQIVLGIIRDGLK	V
1	1	2::XP_009415939	S-adenosylhomocysteinase (SAHH)	66814	54774	1490	1490	67	67	5980	5372	1	1	1	861.468	2581.38	3	2581.38	0.0085	1	75.09	3.1e-08	K	LPDPASTDNAEFQIVLGIIRDGLK	V
1	1	2::XP_009415939	S-adenosylhomocysteinase (SAHH)	66814	54774	1490	1490	67	67	5991	3471	1	1	1	1301.67	2601.32	2	2601.32	0.0013	0	111.81	6.6e-12	K	LTPSQADYISVPIEGPYKPAHYR	Y
1	1	2::XP_009415939	S-adenosylhomocysteinase (SAHH)	66814	54774	1490	1490	67	67	5992	6582	1	1	1	651.338	2601.32	4	2601.32	0.0019	0	25.34	0.0029	K	LTPSQADYISVPIEGPYKPAHYR	Y
1	1	2::XP_009415939	S-adenosylhomocysteinase (SAHH)	66814	54774	1490	1490	67	67	5993	3470	1	1	1	651.338	2601.32	4	2601.32	0.0022	0	51.09	7.8e-06	K	LTPSQADYISVPIEGPYKPAHYR	Y
1	1	2::XP_009415939	S-adenosylhomocysteinase (SAHH)	66814	54774	1490	1490	67	67	5994	3439	1	1	1	868.116	2601.33	3	2601.32	0.0026	0	65.51	2.8e-07	K	LTPSQADYISVPIEGPYKPAHYR	Y
1	1	2::XP_009415939	S-adenosylhomocysteinase (SAHH)	66814	54774	1490	1490	67	67	5995	3429	1	1	1	1301.67	2601.33	2	2601.32	0.0027	0	97.58	1.7e-10	K	LTPSQADYISVPIEGPYKPAHYR	Y
1	1	2::XP_009415939	S-adenosylhomocysteinase (SAHH)	66814	54774	1490	1490	67	67	5996	3482	1	1	1	868.116	2601.33	3	2601.32	0.0032	0	57.41	1.8e-06	K	LTPSQADYISVPIEGPYKPAHYR	Y
1	1	2::XP_009415939	S-adenosylhomocysteinase (SAHH)	66814	54774	1490	1490	67	67	5997	3506	1	1	1	651.339	2601.33	4	2601.32	0.0038	0	43.21	4.8e-05	K	LTPSQADYISVPIEGPYKPAHYR	Y
1	1	2::XP_009415939	S-adenosylhomocysteinase (SAHH)	66814	54774	1490	1490	67	67	5998	3428	1	1	1	651.339	2601.33	4	2601.32	0.0038	0	60.91	8.1e-07	K	LTPSQADYISVPIEGPYKPAHYR	Y
1	1	2::XP_009415939	S-adenosylhomocysteinase (SAHH)	66814	54774	1490	1490	67	67	5999	3530	1	1	1	868.116	2601.33	3	2601.32	0.0047	0	65.09	3.1e-07	K	LTPSQADYISVPIEGPYKPAHYR	Y
1	1	2::XP_009415939	S-adenosylhomocysteinase (SAHH)	66814	54774	1490	1490	67	67	6000	3408	1	1	1	521.273	2601.33	5	2601.32	0.0049	0	48.3	1.5e-05	K	LTPSQADYISVPIEGPYKPAHYR	Y
1	1	2::XP_009415939	S-adenosylhomocysteinase (SAHH)	66814	54774	1490	1490	67	67	6001	3403	1	1	1	868.117	2601.33	3	2601.32	0.0056	0	69.69	1.1e-07	K	LTPSQADYISVPIEGPYKPAHYR	Y
1	1	2::XP_009415939	S-adenosylhomocysteinase (SAHH)	66814	54774	1490	1490	67	67	6002	3507	1	1	1	1301.67	2601.33	2	2601.32	0.0057	0	85.43	2.9e-09	K	LTPSQADYISVPIEGPYKPAHYR	Y
1	1	2::XP_009415939	S-adenosylhomocysteinase (SAHH)	66814	54774	1490	1490	67	67	6003	3554	1	1	1	651.339	2601.33	4	2601.32	0.0058	0	29.63	0.0011	K	LTPSQADYISVPIEGPYKPAHYR	Y
1	1	2::XP_009415939	S-adenosylhomocysteinase (SAHH)	66814	54774	1490	1490	67	67	6004	3440	1	1	1	521.273	2601.33	5	2601.32	0.0059	0	52.29	5.9e-06	K	LTPSQADYISVPIEGPYKPAHYR	Y
1	1	2::XP_009415939	S-adenosylhomocysteinase (SAHH)	66814	54774	1490	1490	67	67	6005	5883	1	1	1	651.34	2601.33	4	2601.32	0.007	0	31.62	0.00069	K	LTPSQADYISVPIEGPYKPAHYR	Y
1	1	2::XP_009415939	S-adenosylhomocysteinase (SAHH)	66814	54774	1490	1490	67	67	6006	5955	1	1	1	651.34	2601.33	4	2601.32	0.0074	0	34.2	0.00038	K	LTPSQADYISVPIEGPYKPAHYR	Y
1	1	2::XP_009415939	S-adenosylhomocysteinase (SAHH)	66814	54774	1490	1490	67	67	6007	5986	1	1	1	651.34	2601.33	4	2601.32	0.0078	0	31.09	0.00078	K	LTPSQADYISVPIEGPYKPAHYR	Y
1	1	2::XP_009415939	S-adenosylhomocysteinase (SAHH)	66814	54774	1490	1490	67	67	6008	6059	1	1	1	868.118	2601.33	3	2601.32	0.0086	0	17.36	0.018	K	LTPSQADYISVPIEGPYKPAHYR	Y
1	1	2::XP_009415939	S-adenosylhomocysteinase (SAHH)	66814	54774	1490	1490	67	67	6009	6148	1	1	1	651.34	2601.33	4	2601.32	0.0086	0	20.73	0.0085	K	LTPSQADYISVPIEGPYKPAHYR	Y
1	1	2::XP_009415939	S-adenosylhomocysteinase (SAHH)	66814	54774	1490	1490	67	67	6010	5650	1	1	1	651.34	2601.33	4	2601.32	0.0086	0	46.72	2.1e-05	K	LTPSQADYISVPIEGPYKPAHYR	Y
1	1	2::XP_009415939	S-adenosylhomocysteinase (SAHH)	66814	54774	1490	1490	67	67	6011	3897	1	1	1	651.34	2601.33	4	2601.32	0.009	0	44.31	3.7e-05	K	LTPSQADYISVPIEGPYKPAHYR	Y
1	1	2::XP_009415939	S-adenosylhomocysteinase (SAHH)	66814	54774	1490	1490	67	67	6012	4452	1	1	1	651.34	2601.33	4	2601.32	0.009	0	26.94	0.002	K	LTPSQADYISVPIEGPYKPAHYR	Y
1	1	2::XP_009415939	S-adenosylhomocysteinase (SAHH)	66814	54774	1490	1490	67	67	6013	5848	1	1	1	651.34	2601.33	4	2601.32	0.0094	0	33.29	0.00047	K	LTPSQADYISVPIEGPYKPAHYR	Y
1	1	2::XP_009415939	S-adenosylhomocysteinase (SAHH)	66814	54774	1490	1490	67	67	6014	5919	1	1	1	651.34	2601.33	4	2601.32	0.0094	0	21.14	0.0077	K	LTPSQADYISVPIEGPYKPAHYR	Y
1	1	2::XP_009415939	S-adenosylhomocysteinase (SAHH)	66814	54774	1490	1490	67	67	6015	5725	1	1	1	651.34	2601.33	4	2601.32	0.0094	0	35.1	0.00031	K	LTPSQADYISVPIEGPYKPAHYR	Y
1	1	2::XP_009415939	S-adenosylhomocysteinase (SAHH)	66814	54774	1490	1490	67	67	6016	3366	1	1	1	868.118	2601.33	3	2601.32	0.0095	0	48.82	1.3e-05	K	LTPSQADYISVPIEGPYKPAHYR	Y
1	1	2::XP_009415939	S-adenosylhomocysteinase (SAHH)	66814	54774	1490	1490	67	67	6017	6203	1	1	1	651.341	2601.33	4	2601.32	0.011	0	33.82	0.00041	K	LTPSQADYISVPIEGPYKPAHYR	Y
1	1	2::XP_009415939	S-adenosylhomocysteinase (SAHH)	66814	54774	1490	1490	67	67	6018	3391	1	1	1	651.341	2601.33	4	2601.32	0.0114	0	47.14	1.9e-05	K	LTPSQADYISVPIEGPYKPAHYR	Y
1	1	2::XP_009415939	S-adenosylhomocysteinase (SAHH)	66814	54774	1490	1490	67	67	6019	3389	1	1	1	1301.67	2601.33	2	2601.32	0.0117	0	90.63	8.6e-10	K	LTPSQADYISVPIEGPYKPAHYR	Y
1	1	2::XP_009415939	S-adenosylhomocysteinase (SAHH)	66814	54774	1490	1490	67	67	6020	5753	1	1	1	651.341	2601.33	4	2601.32	0.0122	0	28.72	0.0013	K	LTPSQADYISVPIEGPYKPAHYR	Y
1	1	2::XP_009415939	S-adenosylhomocysteinase (SAHH)	66814	54774	1490	1490	67	67	6021	5734	1	1	1	868.119	2601.34	3	2601.32	0.0125	0	22.43	0.0057	K	LTPSQADYISVPIEGPYKPAHYR	Y
1	1	2::XP_009415939	S-adenosylhomocysteinase (SAHH)	66814	54774	1490	1490	67	67	6022	5682	1	1	1	651.341	2601.34	4	2601.32	0.0126	0	30.78	0.00084	K	LTPSQADYISVPIEGPYKPAHYR	Y
1	1	2::XP_009415939	S-adenosylhomocysteinase (SAHH)	66814	54774	1490	1490	67	67	6090	4659	1	1	1	1318.7	2635.38	2	2635.38	0.0039	1	119.48	1.1e-12	K	RLYQMQASGALLFPAINVNDSVTK	S
1	1	2::XP_009415939	S-adenosylhomocysteinase (SAHH)	66814	54774	1490	1490	67	67	6091	4647	1	1	1	879.469	2635.38	3	2635.38	0.0048	1	76.28	2.4e-08	K	RLYQMQASGALLFPAINVNDSVTK	S
1	1	2::XP_009415939	S-adenosylhomocysteinase (SAHH)	66814	54774	1490	1490	67	67	6092	4731	1	1	1	879.469	2635.38	3	2635.38	0.0051	1	15.27	0.03	K	RLYQMQASGALLFPAINVNDSVTK	S
1	1	2::XP_009415939	S-adenosylhomocysteinase (SAHH)	66814	54774	1490	1490	67	67	6093	4682	1	1	1	879.469	2635.39	3	2635.38	0.006	1	73.09	4.9e-08	K	RLYQMQASGALLFPAINVNDSVTK	S
1	1	2::XP_009415939	S-adenosylhomocysteinase (SAHH)	66814	54774	1490	1490	67	67	6094	4711	1	1	1	1318.7	2635.39	2	2635.38	0.0061	1	47.85	1.6e-05	K	RLYQMQASGALLFPAINVNDSVTK	S
1	1	2::XP_009415939	S-adenosylhomocysteinase (SAHH)	66814	54774	1490	1490	67	67	6095	4619	1	1	1	1318.7	2635.39	2	2635.38	0.0107	1	118.49	1.4e-12	K	RLYQMQASGALLFPAINVNDSVTK	S
1	1	2::XP_009415939	S-adenosylhomocysteinase (SAHH)	66814	54774	1490	1490	67	67	6096	4608	1	1	1	879.471	2635.39	3	2635.38	0.0117	1	93.77	4.2e-10	K	RLYQMQASGALLFPAINVNDSVTK	S
1	1	2::XP_009415939	S-adenosylhomocysteinase (SAHH)	66814	54774	1490	1490	67	67	6116	4313	1	1	1	884.799	2651.38	3	2651.37	0.0011	1	74.11	3.9e-08	K	RLYQMQASGALLFPAINVNDSVTK	S
1	1	2::XP_009415939	S-adenosylhomocysteinase (SAHH)	66814	54774	1490	1490	67	67	6117	4331	1	1	1	1326.7	2651.38	2	2651.37	0.0029	1	51.68	6.8e-06	K	RLYQMQASGALLFPAINVNDSVTK	S
1	1	2::XP_009415939	S-adenosylhomocysteinase (SAHH)	66814	54774	1490	1490	67	67	6118	4454	1	1	1	884.801	2651.38	3	2651.37	0.0056	1	53.2	4.8e-06	K	RLYQMQASGALLFPAINVNDSVTK	S
1	1	2::XP_009415939	S-adenosylhomocysteinase (SAHH)	66814	54774	1490	1490	67	67	6119	4358	1	1	1	884.801	2651.38	3	2651.37	0.0059	1	86.93	2e-09	K	RLYQMQASGALLFPAINVNDSVTK	S
1	1	2::XP_009415939	S-adenosylhomocysteinase (SAHH)	66814	54774	1490	1490	67	67	6120	4374	1	1	1	1326.7	2651.38	2	2651.37	0.0067	1	86.37	2.3e-09	K	RLYQMQASGALLFPAINVNDSVTK	S
1	1	2::XP_009415939	S-adenosylhomocysteinase (SAHH)	66814	54774	1490	1490	67	67	6121	4408	1	1	1	884.801	2651.38	3	2651.37	0.0071	1	55.31	2.9e-06	K	RLYQMQASGALLFPAINVNDSVTK	S
1	1	2::XP_009415939	S-adenosylhomocysteinase (SAHH)	66814	54774	1490	1490	67	67	6154	4717	1	1	1	1348.21	2694.41	2	2694.41	0.0078	1	97.3	1.9e-10	R	LYQMQASGALLFPAINVNDSVTKSK	F
1	1	2::XP_009415939	S-adenosylhomocysteinase (SAHH)	66814	54774	1490	1490	67	67	6155	4685	1	1	1	899.145	2694.41	3	2694.41	0.0081	1	76.07	2.5e-08	R	LYQMQASGALLFPAINVNDSVTKSK	F
1	1	2::XP_009415939	S-adenosylhomocysteinase (SAHH)	66814	54774	1490	1490	67	67	6156	4734	1	1	1	899.145	2694.41	3	2694.41	0.0087	1	57.93	1.6e-06	R	LYQMQASGALLFPAINVNDSVTKSK	F
1	1	2::XP_009415939	S-adenosylhomocysteinase (SAHH)	66814	54774	1490	1490	67	67	6166	5488	1	1	1	1362.75	2723.49	2	2723.49	0.0037	0	132.04	6.3e-14	R	ISGSLHMTIQTAVLIETLTALGAEVR	W
1	1	2::XP_009415939	S-adenosylhomocysteinase (SAHH)	66814	54774	1490	1490	67	67	6167	5476	1	1	1	908.84	2723.5	3	2723.49	0.0078	0	94.92	3.2e-10	R	ISGSLHMTIQTAVLIETLTALGAEVR	W
1	1	2::XP_009415939	S-adenosylhomocysteinase (SAHH)	66814	54774	1490	1490	67	67	6168	5510	1	1	1	908.84	2723.5	3	2723.49	0.0084	0	87.25	1.9e-09	R	ISGSLHMTIQTAVLIETLTALGAEVR	W
1	1	2::XP_009415939	S-adenosylhomocysteinase (SAHH)	66814	54774	1490	1490	67	67	6169	5482	1	1	1	681.882	2723.5	4	2723.49	0.009	0	80.12	9.7e-09	R	ISGSLHMTIQTAVLIETLTALGAEVR	W
1	1	2::XP_009415939	S-adenosylhomocysteinase (SAHH)	66814	54774	1490	1490	67	67	6170	5546	1	1	1	908.84	2723.5	3	2723.49	0.0093	0	99.04	1.2e-10	R	ISGSLHMTIQTAVLIETLTALGAEVR	W
1	1	2::XP_009415939	S-adenosylhomocysteinase (SAHH)	66814	54774	1490	1490	67	67	6171	5570	1	1	1	908.841	2723.5	3	2723.49	0.0117	0	89.08	1.2e-09	R	ISGSLHMTIQTAVLIETLTALGAEVR	W
1	1	2::XP_009415939	S-adenosylhomocysteinase (SAHH)	66814	54774	1490	1490	67	67	6189	5440	1	1	1	914.17	2739.49	3	2739.48	0.0038	0	94.05	3.9e-10	R	ISGSLHMTIQTAVLIETLTALGAEVR	W
1	1	2::XP_009415939	S-adenosylhomocysteinase (SAHH)	66814	54774	1490	1490	67	67	6190	5452	1	1	1	1370.75	2739.49	2	2739.48	0.0066	0	143.68	4.3e-15	R	ISGSLHMTIQTAVLIETLTALGAEVR	W
1	1	2::XP_009415939	S-adenosylhomocysteinase (SAHH)	66814	54774	1490	1490	67	67	6191	5474	1	1	1	914.171	2739.49	3	2739.48	0.0074	0	106.15	2.4e-11	R	ISGSLHMTIQTAVLIETLTALGAEVR	W
1	1	2::XP_009415939	S-adenosylhomocysteinase (SAHH)	66814	54774	1490	1490	67	67	6192	5453	1	1	1	685.88	2739.49	4	2739.48	0.0076	0	85.52	2.8e-09	R	ISGSLHMTIQTAVLIETLTALGAEVR	W
1	1	2::XP_009415939	S-adenosylhomocysteinase (SAHH)	66814	54774	1490	1490	67	67	6252	5219	1	1	1	717.894	2867.55	4	2867.54	0.0088	2	68.54	1.4e-07	K	TGKLPDPASTDNAEFQIVLGIIRDGLK	V
1	1	2::XP_009415939	S-adenosylhomocysteinase (SAHH)	66814	54774	1490	1490	67	67	6253	5258	1	1	1	717.895	2867.55	4	2867.54	0.0104	2	24.9	0.0032	K	TGKLPDPASTDNAEFQIVLGIIRDGLK	V
1	1	2::XP_009415939	S-adenosylhomocysteinase (SAHH)	66814	54774	1490	1490	67	67	6275	3358	1	1	1	589.719	2943.56	5	2943.55	0.0082	1	74.09	3.9e-08	K	LTKLTPSQADYISVPIEGPYKPAHYR	Y
1	1	2::XP_009415939	S-adenosylhomocysteinase (SAHH)	66814	54774	1490	1490	67	67	6276	3373	1	1	1	982.194	2943.56	3	2943.55	0.0105	1	53.64	4.3e-06	K	LTKLTPSQADYISVPIEGPYKPAHYR	Y
1	1	2::XP_009415939	S-adenosylhomocysteinase (SAHH)	66814	54774	1490	1490	67	67	6277	3369	1	1	1	736.898	2943.56	4	2943.55	0.0115	1	53.96	4e-06	K	LTKLTPSQADYISVPIEGPYKPAHYR	Y
1	1	2::XP_009415939	S-adenosylhomocysteinase (SAHH)	66814	54774	1490	1490	67	67	6280	5406	1	1	1	984.145	2949.41	3	2949.4	0.0089	1	74.66	3.4e-08	K	DLSQADFGRLEIELAEVEMPGLMACR	A
1	1	2::XP_009415939	S-adenosylhomocysteinase (SAHH)	66814	54774	1490	1490	67	67	6291	5348	1	1	1	1483.71	2965.4	2	2965.4	0.0065	1	71.23	7.5e-08	K	DLSQADFGRLEIELAEVEMPGLMACR	A
1	1	2::XP_009415939	S-adenosylhomocysteinase (SAHH)	66814	54774	1490	1490	67	67	6292	5335	1	1	1	989.476	2965.41	3	2965.4	0.0084	1	64.17	3.8e-07	K	DLSQADFGRLEIELAEVEMPGLMACR	A
1	1	2::XP_009415939	S-adenosylhomocysteinase (SAHH)	66814	54774	1490	1490	67	67	6307	5227	1	1	1	994.807	2981.4	3	2981.39	0.0065	1	61.71	6.7e-07	K	DLSQADFGRLEIELAEVEMPGLMACR	A
1	1	2::XP_009415939	S-adenosylhomocysteinase (SAHH)	66814	54774	1490	1490	67	67	6354	4899	1	1	1	1011.83	3032.46	3	3032.45	0.003	0	98.07	1.6e-10	R	CLDWGPNGGPDLIVDDGGDATLLIHEGVK	A
1	1	2::XP_009415939	S-adenosylhomocysteinase (SAHH)	66814	54774	1490	1490	67	67	6355	4863	1	1	1	1011.83	3032.46	3	3032.45	0.0051	0	133.27	4.7e-14	R	CLDWGPNGGPDLIVDDGGDATLLIHEGVK	A
1	1	2::XP_009415939	S-adenosylhomocysteinase (SAHH)	66814	54774	1490	1490	67	67	6356	4900	1	1	1	759.123	3032.46	4	3032.45	0.0067	0	82.38	5.8e-09	R	CLDWGPNGGPDLIVDDGGDATLLIHEGVK	A
1	1	2::XP_009415939	S-adenosylhomocysteinase (SAHH)	66814	54774	1490	1490	67	67	6357	4855	1	1	1	1517.24	3032.46	2	3032.45	0.0069	0	114.89	3.2e-12	R	CLDWGPNGGPDLIVDDGGDATLLIHEGVK	A
1	1	2::XP_009415939	S-adenosylhomocysteinase (SAHH)	66814	54774	1490	1490	67	67	6358	4822	1	1	1	1011.83	3032.46	3	3032.45	0.0072	0	132.72	5.3e-14	R	CLDWGPNGGPDLIVDDGGDATLLIHEGVK	A
1	1	2::XP_009415939	S-adenosylhomocysteinase (SAHH)	66814	54774	1490	1490	67	67	6440	6229	1	1	1	1019.81	3056.41	3	3056.41	0.0003	0	33.86	0.00041	K	NNAIVCNIGHFDNEIDMHGLETYPGVK	R
1	1	2::XP_009415939	S-adenosylhomocysteinase (SAHH)	66814	54774	1490	1490	67	67	6441	4954	1	1	1	765.11	3056.41	4	3056.41	0.0005	0	64.52	3.5e-07	K	NNAIVCNIGHFDNEIDMHGLETYPGVK	R
1	1	2::XP_009415939	S-adenosylhomocysteinase (SAHH)	66814	54774	1490	1490	67	67	6442	4250	1	1	1	765.111	3056.41	4	3056.41	0.0009	0	56.81	2.1e-06	K	NNAIVCNIGHFDNEIDMHGLETYPGVK	R
1	1	2::XP_009415939	S-adenosylhomocysteinase (SAHH)	66814	54774	1490	1490	67	67	6443	4251	1	1	1	1019.81	3056.41	3	3056.41	0.0015	0	83.78	4.2e-09	K	NNAIVCNIGHFDNEIDMHGLETYPGVK	R
1	1	2::XP_009415939	S-adenosylhomocysteinase (SAHH)	66814	54774	1490	1490	67	67	6444	4205	1	1	1	1019.81	3056.41	3	3056.41	0.0015	0	65.08	3.1e-07	K	NNAIVCNIGHFDNEIDMHGLETYPGVK	R
1	1	2::XP_009415939	S-adenosylhomocysteinase (SAHH)	66814	54774	1490	1490	67	67	6446	4370	1	1	1	1019.81	3056.41	3	3056.41	0.0018	0	75.62	2.7e-08	K	NNAIVCNIGHFDNEIDMHGLETYPGVK	R
1	1	2::XP_009415939	S-adenosylhomocysteinase (SAHH)	66814	54774	1490	1490	67	67	6447	4819	1	1	1	765.111	3056.41	4	3056.41	0.0021	0	46.66	2.2e-05	K	NNAIVCNIGHFDNEIDMHGLETYPGVK	R
1	1	2::XP_009415939	S-adenosylhomocysteinase (SAHH)	66814	54774	1490	1490	67	67	6448	4334	1	1	1	1019.81	3056.41	3	3056.41	0.0021	0	91.3	7.4e-10	K	NNAIVCNIGHFDNEIDMHGLETYPGVK	R
1	1	2::XP_009415939	S-adenosylhomocysteinase (SAHH)	66814	54774	1490	1490	67	67	6449	4298	1	1	1	1019.81	3056.41	3	3056.41	0.0021	0	92.45	5.7e-10	K	NNAIVCNIGHFDNEIDMHGLETYPGVK	R
1	1	2::XP_009415939	S-adenosylhomocysteinase (SAHH)	66814	54774	1490	1490	67	67	6450	4204	1	1	1	765.111	3056.42	4	3056.41	0.0033	0	41.49	7.1e-05	K	NNAIVCNIGHFDNEIDMHGLETYPGVK	R
1	1	2::XP_009415939	S-adenosylhomocysteinase (SAHH)	66814	54774	1490	1490	67	67	6451	4346	1	1	1	765.111	3056.42	4	3056.41	0.0037	0	45.54	2.8e-05	K	NNAIVCNIGHFDNEIDMHGLETYPGVK	R
1	1	2::XP_009415939	S-adenosylhomocysteinase (SAHH)	66814	54774	1490	1490	67	67	6452	5026	1	1	1	765.111	3056.42	4	3056.41	0.0041	0	40.9	8.1e-05	K	NNAIVCNIGHFDNEIDMHGLETYPGVK	R
1	1	2::XP_009415939	S-adenosylhomocysteinase (SAHH)	66814	54774	1490	1490	67	67	6453	4310	1	1	1	765.111	3056.42	4	3056.41	0.0041	0	39.15	0.00012	K	NNAIVCNIGHFDNEIDMHGLETYPGVK	R
1	1	2::XP_009415939	S-adenosylhomocysteinase (SAHH)	66814	54774	1490	1490	67	67	6454	4220	1	1	1	1529.22	3056.42	2	3056.41	0.0054	0	127.4	1.8e-13	K	NNAIVCNIGHFDNEIDMHGLETYPGVK	R
1	1	2::XP_009415939	S-adenosylhomocysteinase (SAHH)	66814	54774	1490	1490	67	67	6455	5663	1	1	1	765.112	3056.42	4	3056.41	0.0057	0	23.43	0.0045	K	NNAIVCNIGHFDNEIDMHGLETYPGVK	R
1	1	2::XP_009415939	S-adenosylhomocysteinase (SAHH)	66814	54774	1490	1490	67	67	6456	5167	1	1	1	765.112	3056.42	4	3056.41	0.0057	0	42.4	5.8e-05	K	NNAIVCNIGHFDNEIDMHGLETYPGVK	R
1	1	2::XP_009415939	S-adenosylhomocysteinase (SAHH)	66814	54774	1490	1490	67	67	6457	5207	1	1	1	765.112	3056.42	4	3056.41	0.0061	0	36.81	0.00021	K	NNAIVCNIGHFDNEIDMHGLETYPGVK	R
1	1	2::XP_009415939	S-adenosylhomocysteinase (SAHH)	66814	54774	1490	1490	67	67	6458	4099	1	1	1	1019.81	3056.42	3	3056.41	0.0063	0	78.34	1.5e-08	K	NNAIVCNIGHFDNEIDMHGLETYPGVK	R
1	1	2::XP_009415939	S-adenosylhomocysteinase (SAHH)	66814	54774	1490	1490	67	67	6459	5756	1	1	1	765.112	3056.42	4	3056.41	0.0073	0	34.65	0.00034	K	NNAIVCNIGHFDNEIDMHGLETYPGVK	R
1	1	2::XP_009415939	S-adenosylhomocysteinase (SAHH)	66814	54774	1490	1490	67	67	6460	5975	1	1	1	1019.81	3056.42	3	3056.41	0.0075	0	47.67	1.7e-05	K	NNAIVCNIGHFDNEIDMHGLETYPGVK	R
1	1	2::XP_009415939	S-adenosylhomocysteinase (SAHH)	66814	54774	1490	1490	67	67	6461	5913	1	1	1	1019.81	3056.42	3	3056.41	0.0075	0	40.22	9.5e-05	K	NNAIVCNIGHFDNEIDMHGLETYPGVK	R
1	1	2::XP_009415939	S-adenosylhomocysteinase (SAHH)	66814	54774	1490	1490	67	67	6462	4149	1	1	1	1019.81	3056.42	3	3056.41	0.0078	0	67.87	1.6e-07	K	NNAIVCNIGHFDNEIDMHGLETYPGVK	R
1	1	2::XP_009415939	S-adenosylhomocysteinase (SAHH)	66814	54774	1490	1490	67	67	6463	6205	1	1	1	1019.81	3056.42	3	3056.41	0.0079	0	37.99	0.00016	K	NNAIVCNIGHFDNEIDMHGLETYPGVK	R
1	1	2::XP_009415939	S-adenosylhomocysteinase (SAHH)	66814	54774	1490	1490	67	67	6464	4394	1	1	1	765.112	3056.42	4	3056.41	0.0081	0	36.44	0.00023	K	NNAIVCNIGHFDNEIDMHGLETYPGVK	R
1	1	2::XP_009415939	S-adenosylhomocysteinase (SAHH)	66814	54774	1490	1490	67	67	6465	4145	1	1	1	765.113	3056.42	4	3056.41	0.0097	0	61.35	7.3e-07	K	NNAIVCNIGHFDNEIDMHGLETYPGVK	R
1	1	2::XP_009415939	S-adenosylhomocysteinase (SAHH)	66814	54774	1490	1490	67	67	6466	5649	1	1	1	1019.81	3056.42	3	3056.41	0.0108	0	40.08	9.8e-05	K	NNAIVCNIGHFDNEIDMHGLETYPGVK	R
1	1	2::XP_009415939	S-adenosylhomocysteinase (SAHH)	66814	54774	1490	1490	67	67	6467	5836	1	1	1	1019.82	3056.42	3	3056.41	0.0111	0	39.03	0.00013	K	NNAIVCNIGHFDNEIDMHGLETYPGVK	R
1	1	2::XP_009415939	S-adenosylhomocysteinase (SAHH)	66814	54774	1490	1490	67	67	6468	4098	1	1	1	765.113	3056.42	4	3056.41	0.0117	0	55.74	2.7e-06	K	NNAIVCNIGHFDNEIDMHGLETYPGVK	R
1	1	2::XP_009415939	S-adenosylhomocysteinase (SAHH)	66814	54774	1490	1490	67	67	6469	5748	1	1	1	1019.82	3056.43	3	3056.41	0.0138	0	41.54	7e-05	K	NNAIVCNIGHFDNEIDMHGLETYPGVK	R
1	1	2::XP_009415939	S-adenosylhomocysteinase (SAHH)	66814	54774	1490	1490	67	67	6549	3909	1	1	1	1025.14	3072.4	3	3072.41	-0.0046	0	59.46	1.1e-06	K	NNAIVCNIGHFDNEIDMHGLETYPGVK	R
1	1	2::XP_009415939	S-adenosylhomocysteinase (SAHH)	66814	54774	1490	1490	67	67	6550	4674	1	1	1	1025.14	3072.41	3	3072.41	0.0005	0	33.35	0.00046	K	NNAIVCNIGHFDNEIDMHGLETYPGVK	R
1	1	2::XP_009415939	S-adenosylhomocysteinase (SAHH)	66814	54774	1490	1490	67	67	6551	4082	1	1	1	1025.14	3072.41	3	3072.41	0.0038	0	89.97	1e-09	K	NNAIVCNIGHFDNEIDMHGLETYPGVK	R
1	1	2::XP_009415939	S-adenosylhomocysteinase (SAHH)	66814	54774	1490	1490	67	67	6552	4043	1	1	1	1025.14	3072.41	3	3072.41	0.0041	0	102.83	5.2e-11	K	NNAIVCNIGHFDNEIDMHGLETYPGVK	R
1	1	2::XP_009415939	S-adenosylhomocysteinase (SAHH)	66814	54774	1490	1490	67	67	6553	4581	1	1	1	1537.21	3072.41	2	3072.41	0.0043	0	102.3	5.9e-11	K	NNAIVCNIGHFDNEIDMHGLETYPGVK	R
1	1	2::XP_009415939	S-adenosylhomocysteinase (SAHH)	66814	54774	1490	1490	67	67	6554	4131	1	1	1	1025.14	3072.41	3	3072.41	0.0053	0	52.6	5.5e-06	K	NNAIVCNIGHFDNEIDMHGLETYPGVK	R
1	1	2::XP_009415939	S-adenosylhomocysteinase (SAHH)	66814	54774	1490	1490	67	67	6555	3918	1	1	1	769.111	3072.41	4	3072.41	0.0059	0	44.09	3.9e-05	K	NNAIVCNIGHFDNEIDMHGLETYPGVK	R
1	1	2::XP_009415939	S-adenosylhomocysteinase (SAHH)	66814	54774	1490	1490	67	67	6556	4590	1	1	1	769.111	3072.41	4	3072.41	0.0059	0	25.61	0.0027	K	NNAIVCNIGHFDNEIDMHGLETYPGVK	R
1	1	2::XP_009415939	S-adenosylhomocysteinase (SAHH)	66814	54774	1490	1490	67	67	6557	4042	1	1	1	769.111	3072.41	4	3072.41	0.0059	0	57.01	2e-06	K	NNAIVCNIGHFDNEIDMHGLETYPGVK	R
1	1	2::XP_009415939	S-adenosylhomocysteinase (SAHH)	66814	54774	1490	1490	67	67	6558	4083	1	1	1	769.111	3072.41	4	3072.41	0.0063	0	37.98	0.00016	K	NNAIVCNIGHFDNEIDMHGLETYPGVK	R
1	1	2::XP_009415939	S-adenosylhomocysteinase (SAHH)	66814	54774	1490	1490	67	67	6559	3801	1	1	1	769.111	3072.41	4	3072.41	0.0075	0	25.07	0.0031	K	NNAIVCNIGHFDNEIDMHGLETYPGVK	R
1	1	2::XP_009415939	S-adenosylhomocysteinase (SAHH)	66814	54774	1490	1490	67	67	6560	4102	1	1	1	1537.22	3072.42	2	3072.41	0.0091	0	105.03	3.1e-11	K	NNAIVCNIGHFDNEIDMHGLETYPGVK	R
1	1	2::XP_009415939	S-adenosylhomocysteinase (SAHH)	66814	54774	1490	1490	67	67	6561	4130	1	1	1	769.111	3072.42	4	3072.41	0.0095	0	39.03	0.00013	K	NNAIVCNIGHFDNEIDMHGLETYPGVK	R
1	1	2::XP_009415939	S-adenosylhomocysteinase (SAHH)	66814	54774	1490	1490	67	67	6670	5239	1	1	1	1059.87	3176.57	3	3176.57	0.0067	2	83.69	4.3e-09	K	VKDLSQADFGRLEIELAEVEMPGLMACR	A
1	1	2::XP_009415939	S-adenosylhomocysteinase (SAHH)	66814	54774	1490	1490	67	67	6671	5237	1	1	1	795.151	3176.58	4	3176.57	0.0085	2	50.86	8.2e-06	K	VKDLSQADFGRLEIELAEVEMPGLMACR	A
1	1	2::XP_009415939	S-adenosylhomocysteinase (SAHH)	66814	54774	1490	1490	67	67	6683	5032	1	1	1	1065.2	3192.57	3	3192.56	0.0033	2	73.1	4.9e-08	K	VKDLSQADFGRLEIELAEVEMPGLMACR	A
1	1	2::XP_009415939	S-adenosylhomocysteinase (SAHH)	66814	54774	1490	1490	67	67	6684	5079	1	1	1	1065.2	3192.57	3	3192.56	0.0036	2	41.12	7.7e-05	K	VKDLSQADFGRLEIELAEVEMPGLMACR	A
1	1	2::XP_009415939	S-adenosylhomocysteinase (SAHH)	66814	54774	1490	1490	67	67	6685	5067	1	1	1	799.149	3192.57	4	3192.56	0.0052	2	45.82	2.6e-05	K	VKDLSQADFGRLEIELAEVEMPGLMACR	A
1	1	2::XP_009415939	S-adenosylhomocysteinase (SAHH)	66814	54774	1490	1490	67	67	6686	5022	1	1	1	799.15	3192.57	4	3192.56	0.0084	2	41.34	7.3e-05	K	VKDLSQADFGRLEIELAEVEMPGLMACR	A
1	1	2::XP_009415939	S-adenosylhomocysteinase (SAHH)	66814	54774	1490	1490	67	67	6695	4779	1	1	1	1070.53	3208.55	3	3208.56	-0.0017	2	20.92	0.0081	K	VKDLSQADFGRLEIELAEVEMPGLMACR	A
1	1	2::XP_009415939	S-adenosylhomocysteinase (SAHH)	66814	54774	1490	1490	67	67	6696	4735	1	1	1	1070.53	3208.56	3	3208.56	0.0058	2	50.21	9.5e-06	K	VKDLSQADFGRLEIELAEVEMPGLMACR	A
1	1	2::XP_009415939	S-adenosylhomocysteinase (SAHH)	66814	54774	1490	1490	67	67	6697	4723	1	1	1	803.149	3208.57	4	3208.56	0.0087	2	36.64	0.00022	K	VKDLSQADFGRLEIELAEVEMPGLMACR	A
1	1	2::XP_009415939	S-adenosylhomocysteinase (SAHH)	66814	54774	1490	1490	67	67	6698	4766	1	1	1	803.149	3208.57	4	3208.56	0.0099	2	43.41	4.6e-05	K	VKDLSQADFGRLEIELAEVEMPGLMACR	A
1	1	2::XP_009415939	S-adenosylhomocysteinase (SAHH)	66814	54774	1490	1490	67	67	6699	4189	1	1	1	1071.84	3212.51	3	3212.51	-0.003	1	14.62	0.035	K	NNAIVCNIGHFDNEIDMHGLETYPGVKR	I
1	1	2::XP_009415939	S-adenosylhomocysteinase (SAHH)	66814	54774	1490	1490	67	67	6700	4198	1	1	1	804.135	3212.51	4	3212.51	-0.0022	1	35.47	0.00028	K	NNAIVCNIGHFDNEIDMHGLETYPGVKR	I
1	1	2::XP_009415939	S-adenosylhomocysteinase (SAHH)	66814	54774	1490	1490	67	67	6701	3840	1	1	1	643.51	3212.51	5	3212.51	0.0014	1	57.08	2e-06	K	NNAIVCNIGHFDNEIDMHGLETYPGVKR	I
1	1	2::XP_009415939	S-adenosylhomocysteinase (SAHH)	66814	54774	1490	1490	67	67	6702	4084	1	1	1	804.136	3212.52	4	3212.51	0.0026	1	90.07	9.8e-10	K	NNAIVCNIGHFDNEIDMHGLETYPGVKR	I
1	1	2::XP_009415939	S-adenosylhomocysteinase (SAHH)	66814	54774	1490	1490	67	67	6703	3824	1	1	1	804.136	3212.52	4	3212.51	0.0038	1	64.45	3.6e-07	K	NNAIVCNIGHFDNEIDMHGLETYPGVKR	I
1	1	2::XP_009415939	S-adenosylhomocysteinase (SAHH)	66814	54774	1490	1490	67	67	6704	4046	1	1	1	1071.85	3212.52	3	3212.51	0.0039	1	145.63	2.7e-15	K	NNAIVCNIGHFDNEIDMHGLETYPGVKR	I
1	1	2::XP_009415939	S-adenosylhomocysteinase (SAHH)	66814	54774	1490	1490	67	67	6705	4088	1	1	1	643.511	3212.52	5	3212.51	0.004	1	64.09	3.9e-07	K	NNAIVCNIGHFDNEIDMHGLETYPGVKR	I
1	1	2::XP_009415939	S-adenosylhomocysteinase (SAHH)	66814	54774	1490	1490	67	67	6706	4001	1	1	1	1071.85	3212.52	3	3212.51	0.0048	1	73	5e-08	K	NNAIVCNIGHFDNEIDMHGLETYPGVKR	I
1	1	2::XP_009415939	S-adenosylhomocysteinase (SAHH)	66814	54774	1490	1490	67	67	6707	3989	1	1	1	643.511	3212.52	5	3212.51	0.0055	1	60.41	9.1e-07	K	NNAIVCNIGHFDNEIDMHGLETYPGVKR	I
1	1	2::XP_009415939	S-adenosylhomocysteinase (SAHH)	66814	54774	1490	1490	67	67	6709	3988	1	1	1	804.137	3212.52	4	3212.51	0.0066	1	81.94	6.4e-09	K	NNAIVCNIGHFDNEIDMHGLETYPGVKR	I
1	1	2::XP_009415939	S-adenosylhomocysteinase (SAHH)	66814	54774	1490	1490	67	67	6710	4034	1	1	1	804.137	3212.52	4	3212.51	0.007	1	79.13	1.2e-08	K	NNAIVCNIGHFDNEIDMHGLETYPGVKR	I
1	1	2::XP_009415939	S-adenosylhomocysteinase (SAHH)	66814	54774	1490	1490	67	67	6711	4035	1	1	1	643.511	3212.52	5	3212.51	0.008	1	54.91	3.2e-06	K	NNAIVCNIGHFDNEIDMHGLETYPGVKR	I
1	1	2::XP_009415939	S-adenosylhomocysteinase (SAHH)	66814	54774	1490	1490	67	67	6712	5704	1	1	1	804.139	3212.53	4	3212.51	0.0122	1	67.41	1.8e-07	K	NNAIVCNIGHFDNEIDMHGLETYPGVKR	I
1	1	2::XP_009415939	S-adenosylhomocysteinase (SAHH)	66814	54774	1490	1490	67	67	6713	5707	1	1	1	643.513	3212.53	5	3212.51	0.014	1	78.94	1.3e-08	K	NNAIVCNIGHFDNEIDMHGLETYPGVKR	I
1	1	2::XP_009415939	S-adenosylhomocysteinase (SAHH)	66814	54774	1490	1490	67	67	6733	3773	1	1	1	1077.18	3228.51	3	3228.51	0.0029	1	88.87	1.3e-09	K	NNAIVCNIGHFDNEIDMHGLETYPGVKR	I
1	1	2::XP_009415939	S-adenosylhomocysteinase (SAHH)	66814	54774	1490	1490	67	67	6734	3830	1	1	1	808.136	3228.51	4	3228.51	0.006	1	59.62	1.1e-06	K	NNAIVCNIGHFDNEIDMHGLETYPGVKR	I
1	1	2::XP_009415939	S-adenosylhomocysteinase (SAHH)	66814	54774	1490	1490	67	67	6735	3807	1	1	1	646.71	3228.51	5	3228.51	0.0066	1	67.52	1.8e-07	K	NNAIVCNIGHFDNEIDMHGLETYPGVKR	I
1	1	2::XP_009415939	S-adenosylhomocysteinase (SAHH)	66814	54774	1490	1490	67	67	6736	3782	1	1	1	808.136	3228.52	4	3228.51	0.0072	1	55.07	3.1e-06	K	NNAIVCNIGHFDNEIDMHGLETYPGVKR	I
1	1	2::XP_009415939	S-adenosylhomocysteinase (SAHH)	66814	54774	1490	1490	67	67	6737	3760	1	1	1	646.71	3228.52	5	3228.51	0.0076	1	56.07	2.5e-06	K	NNAIVCNIGHFDNEIDMHGLETYPGVKR	I
1	1	2::XP_009415939	S-adenosylhomocysteinase (SAHH)	66814	54774	1490	1490	67	67	6738	4419	1	1	1	808.136	3228.52	4	3228.51	0.0084	1	40.36	9.2e-05	K	NNAIVCNIGHFDNEIDMHGLETYPGVKR	I
1	1	2::XP_009415939	S-adenosylhomocysteinase (SAHH)	66814	54774	1490	1490	67	67	6784	3887	1	1	1	829.892	3315.54	4	3315.55	-0.0074	1	40.89	8.1e-05	K	MKNNAIVCNIGHFDNEIDMHGLETYPGVK	R
1	1	2::XP_009415939	S-adenosylhomocysteinase (SAHH)	66814	54774	1490	1490	67	67	6785	4036	1	1	1	829.895	3315.55	4	3315.55	0.0018	1	45.66	2.7e-05	K	MKNNAIVCNIGHFDNEIDMHGLETYPGVK	R
1	1	2::XP_009415939	S-adenosylhomocysteinase (SAHH)	66814	54774	1490	1490	67	67	6786	4047	1	1	1	1106.19	3315.55	3	3315.55	0.0031	1	85.25	3e-09	K	MKNNAIVCNIGHFDNEIDMHGLETYPGVK	R
1	1	2::XP_009415939	S-adenosylhomocysteinase (SAHH)	66814	54774	1490	1490	67	67	6787	4037	1	1	1	664.118	3315.55	5	3315.55	0.0042	1	35.45	0.00029	K	MKNNAIVCNIGHFDNEIDMHGLETYPGVK	R
1	1	2::XP_009415939	S-adenosylhomocysteinase (SAHH)	66814	54774	1490	1490	67	67	6788	4003	1	1	1	1106.19	3315.55	3	3315.55	0.0064	1	84.21	3.8e-09	K	MKNNAIVCNIGHFDNEIDMHGLETYPGVK	R
1	1	2::XP_009415939	S-adenosylhomocysteinase (SAHH)	66814	54774	1490	1490	67	67	6789	3993	1	1	1	829.896	3315.55	4	3315.55	0.0074	1	62.61	5.5e-07	K	MKNNAIVCNIGHFDNEIDMHGLETYPGVK	R
1	1	2::XP_009415939	S-adenosylhomocysteinase (SAHH)	66814	54774	1490	1490	67	67	6790	3994	1	1	1	664.118	3315.56	5	3315.55	0.0076	1	28.37	0.0015	K	MKNNAIVCNIGHFDNEIDMHGLETYPGVK	R
1	1	2::XP_009415939	S-adenosylhomocysteinase (SAHH)	66814	54774	1490	1490	67	67	6791	5705	1	1	1	829.897	3315.56	4	3315.55	0.013	1	36.9	0.0002	K	MKNNAIVCNIGHFDNEIDMHGLETYPGVK	R
1	1	2::XP_009415939	S-adenosylhomocysteinase (SAHH)	66814	54774	1490	1490	67	67	6792	5708	1	1	1	664.119	3315.56	5	3315.55	0.0132	1	30.34	0.00092	K	MKNNAIVCNIGHFDNEIDMHGLETYPGVK	R
1	1	2::XP_009415939	S-adenosylhomocysteinase (SAHH)	66814	54774	1490	1490	67	67	6814	4413	1	1	1	833.893	3331.54	4	3331.54	0.0021	1	49.61	1.1e-05	K	MKNNAIVCNIGHFDNEIDMHGLETYPGVK	R
1	1	2::XP_009415939	S-adenosylhomocysteinase (SAHH)	66814	54774	1490	1490	67	67	6815	3974	1	1	1	833.894	3331.55	4	3331.54	0.0029	1	48.46	1.4e-05	K	MKNNAIVCNIGHFDNEIDMHGLETYPGVK	R
1	1	2::XP_009415939	S-adenosylhomocysteinase (SAHH)	66814	54774	1490	1490	67	67	6816	3986	1	1	1	667.316	3331.55	5	3331.54	0.0032	1	37.62	0.00017	K	MKNNAIVCNIGHFDNEIDMHGLETYPGVK	R
1	1	2::XP_009415939	S-adenosylhomocysteinase (SAHH)	66814	54774	1490	1490	67	67	6817	3935	1	1	1	1111.52	3331.55	3	3331.54	0.0036	1	68.46	1.4e-07	K	MKNNAIVCNIGHFDNEIDMHGLETYPGVK	R
1	1	2::XP_009415939	S-adenosylhomocysteinase (SAHH)	66814	54774	1490	1490	67	67	6818	3928	1	1	1	833.894	3331.55	4	3331.54	0.0041	1	41.8	6.6e-05	K	MKNNAIVCNIGHFDNEIDMHGLETYPGVK	R
1	1	2::XP_009415939	S-adenosylhomocysteinase (SAHH)	66814	54774	1490	1490	67	67	6819	3975	1	1	1	1111.52	3331.55	3	3331.54	0.0042	1	66.56	2.2e-07	K	MKNNAIVCNIGHFDNEIDMHGLETYPGVK	R
1	1	2::XP_009415939	S-adenosylhomocysteinase (SAHH)	66814	54774	1490	1490	67	67	6820	3785	1	1	1	1111.52	3331.55	3	3331.54	0.0051	1	86.21	2.4e-09	K	MKNNAIVCNIGHFDNEIDMHGLETYPGVK	R
1	1	2::XP_009415939	S-adenosylhomocysteinase (SAHH)	66814	54774	1490	1490	67	67	6821	3808	1	1	1	833.894	3331.55	4	3331.54	0.0065	1	51.98	6.3e-06	K	MKNNAIVCNIGHFDNEIDMHGLETYPGVK	R
1	1	2::XP_009415939	S-adenosylhomocysteinase (SAHH)	66814	54774	1490	1490	67	67	6822	3819	1	1	1	667.317	3331.55	5	3331.54	0.0072	1	38.27	0.00015	K	MKNNAIVCNIGHFDNEIDMHGLETYPGVK	R
1	1	2::XP_009415939	S-adenosylhomocysteinase (SAHH)	66814	54774	1490	1490	67	67	6823	4402	1	1	1	1111.52	3331.55	3	3331.54	0.0075	1	72.12	6.1e-08	K	MKNNAIVCNIGHFDNEIDMHGLETYPGVK	R
1	1	2::XP_009415939	S-adenosylhomocysteinase (SAHH)	66814	54774	1490	1490	67	67	6824	3940	1	1	1	667.318	3331.55	5	3331.54	0.0097	1	35.44	0.00029	K	MKNNAIVCNIGHFDNEIDMHGLETYPGVK	R
1	1	2::XP_009415939	S-adenosylhomocysteinase (SAHH)	66814	54774	1490	1490	67	67	6835	5034	1	1	1	834.179	3332.69	4	3332.68	0.0081	2	61.53	7e-07	K	AEEEYEKTGKLPDPASTDNAEFQIVLGIIR	D
1	1	2::XP_009415939	S-adenosylhomocysteinase (SAHH)	66814	54774	1490	1490	67	67	6849	3652	1	1	1	837.892	3347.54	4	3347.54	0	1	47.51	1.8e-05	K	MKNNAIVCNIGHFDNEIDMHGLETYPGVK	R
1	1	2::XP_009415939	S-adenosylhomocysteinase (SAHH)	66814	54774	1490	1490	67	67	6850	3698	1	1	1	837.893	3347.54	4	3347.54	0.0048	1	53.53	4.4e-06	K	MKNNAIVCNIGHFDNEIDMHGLETYPGVK	R
1	1	2::XP_009415939	S-adenosylhomocysteinase (SAHH)	66814	54774	1490	1490	67	67	6930	3784	1	1	1	695.338	3471.66	5	3471.65	0.0075	2	68.18	1.5e-07	K	MKNNAIVCNIGHFDNEIDMHGLETYPGVKR	I
1	1	2::XP_009415939	S-adenosylhomocysteinase (SAHH)	66814	54774	1490	1490	67	67	6947	3687	1	1	1	698.537	3487.65	5	3487.64	0.0071	2	60.49	8.9e-07	K	MKNNAIVCNIGHFDNEIDMHGLETYPGVKR	I
1	1	2::XP_009415939	S-adenosylhomocysteinase (SAHH)	66814	54774	1490	1490	67	67	6948	3572	1	1	1	698.538	3487.65	5	3487.64	0.0091	2	52.19	6e-06	K	MKNNAIVCNIGHFDNEIDMHGLETYPGVKR	I
1	1	2::XP_009415939	S-adenosylhomocysteinase (SAHH)	66814	54774	1490	1490	67	67	6949	3522	1	1	1	698.538	3487.65	5	3487.64	0.0096	2	57.23	1.9e-06	K	MKNNAIVCNIGHFDNEIDMHGLETYPGVKR	I
1	1	2::XP_009415939	S-adenosylhomocysteinase (SAHH)	66814	54774	1490	1490	67	67	6973	5399	1	1	1	1180.57	3538.69	3	3538.69	0.0042	0	72.94	5.1e-08	R	LMNLGCATGHPSFVMSCSFTNQVIAQLELWK	E
1	1	2::XP_009415939	S-adenosylhomocysteinase (SAHH)	66814	54774	1490	1490	67	67	6974	5418	1	1	1	885.681	3538.7	4	3538.69	0.0095	0	53.47	4.5e-06	R	LMNLGCATGHPSFVMSCSFTNQVIAQLELWK	E
1	1	2::XP_009415939	S-adenosylhomocysteinase (SAHH)	66814	54774	1490	1490	67	67	6977	5379	1	1	1	1185.9	3554.69	3	3554.68	0.0041	0	46.37	2.3e-05	R	LMNLGCATGHPSFVMSCSFTNQVIAQLELWK	E
1	1	2::XP_009415939	S-adenosylhomocysteinase (SAHH)	66814	54774	1490	1490	67	67	6978	5339	1	1	1	1185.9	3554.69	3	3554.68	0.0056	0	67.14	1.9e-07	R	LMNLGCATGHPSFVMSCSFTNQVIAQLELWK	E
1	1	2::XP_009415939	S-adenosylhomocysteinase (SAHH)	66814	54774	1490	1490	67	67	6979	5349	1	1	1	889.68	3554.69	4	3554.68	0.0078	0	60.92	8.1e-07	R	LMNLGCATGHPSFVMSCSFTNQVIAQLELWK	E
1	1	2::XP_009415939	S-adenosylhomocysteinase (SAHH)	66814	54774	1490	1490	67	67	6980	5395	1	1	1	889.68	3554.69	4	3554.68	0.0098	0	55.79	2.6e-06	R	LMNLGCATGHPSFVMSCSFTNQVIAQLELWK	E
1	1	2::XP_009415939	S-adenosylhomocysteinase (SAHH)	66814	54774	1490	1490	67	67	6985	5321	1	1	1	1191.24	3570.69	3	3570.68	0.01	0	67.57	1.7e-07	R	LMNLGCATGHPSFVMSCSFTNQVIAQLELWK	E
1	1	2::XP_009415939	S-adenosylhomocysteinase (SAHH)	66814	54774	1490	1490	67	67	6986	5324	1	1	1	893.679	3570.69	4	3570.68	0.0101	0	51.22	7.6e-06	R	LMNLGCATGHPSFVMSCSFTNQVIAQLELWK	E
1	1	2::XP_009415939	S-adenosylhomocysteinase (SAHH)	66814	54774	1490	1490	67	67	7020	5299	1	1	1	949.965	3795.83	4	3795.82	0.008	1	80.06	9.9e-09	R	LMNLGCATGHPSFVMSCSFTNQVIAQLELWKEK	T
1	1	2::XP_009415939	S-adenosylhomocysteinase (SAHH)	66814	54774	1490	1490	67	67	7022	5316	1	1	1	1266.29	3795.84	3	3795.82	0.0123	1	59.13	1.2e-06	R	LMNLGCATGHPSFVMSCSFTNQVIAQLELWKEK	T
1	1	2::XP_009415939	S-adenosylhomocysteinase (SAHH)	66814	54774	1490	1490	67	67	7024	5217	1	1	1	953.963	3811.82	4	3811.82	0.0019	1	43.92	4.1e-05	R	LMNLGCATGHPSFVMSCSFTNQVIAQLELWKEK	T
1	1	2::XP_009415939	S-adenosylhomocysteinase (SAHH)	66814	54774	1490	1490	67	67	7055	5424	1	1	1	978.71	3910.81	4	3910.82	-0.0114	1	64.89	3.2e-07	R	CLDWGPNGGPDLIVDDGGDATLLIHEGVKAEEEYEK	T
1	1	2::XP_009415939	S-adenosylhomocysteinase (SAHH)	66814	54774	1490	1490	67	67	7056	5301	1	1	1	978.711	3910.81	4	3910.82	-0.0058	1	61.9	6.5e-07	R	CLDWGPNGGPDLIVDDGGDATLLIHEGVKAEEEYEK	T
1	1	2::XP_009415939	S-adenosylhomocysteinase (SAHH)	66814	54774	1490	1490	67	67	7057	5055	1	1	1	1304.61	3910.82	3	3910.82	0.0015	1	113.26	4.7e-12	R	CLDWGPNGGPDLIVDDGGDATLLIHEGVKAEEEYEK	T
1	1	2::XP_009415939	S-adenosylhomocysteinase (SAHH)	66814	54774	1490	1490	67	67	7058	5009	1	1	1	1304.62	3910.82	3	3910.82	0.003	1	120.91	8.1e-13	R	CLDWGPNGGPDLIVDDGGDATLLIHEGVKAEEEYEK	T
1	1	2::XP_009415939	S-adenosylhomocysteinase (SAHH)	66814	54774	1490	1490	67	67	7059	5054	1	1	1	978.714	3910.83	4	3910.82	0.0054	1	80.09	9.8e-09	R	CLDWGPNGGPDLIVDDGGDATLLIHEGVKAEEEYEK	T
1	1	2::XP_009415939	S-adenosylhomocysteinase (SAHH)	66814	54774	1490	1490	67	67	7060	5008	1	1	1	978.714	3910.83	4	3910.82	0.007	1	75.19	3e-08	R	CLDWGPNGGPDLIVDDGGDATLLIHEGVKAEEEYEK	T
1	1	2::XP_009415939	S-adenosylhomocysteinase (SAHH)	66814	54774	1490	1490	67	67	7061	5023	1	1	1	783.173	3910.83	5	3910.82	0.0079	1	69.65	1.1e-07	R	CLDWGPNGGPDLIVDDGGDATLLIHEGVKAEEEYEK	T
1	1	2::XP_009415939	S-adenosylhomocysteinase (SAHH)	66814	54774	1490	1490	67	67	7164	5902	1	1	1	1104.33	4413.31	4	4413.3	0.0146	0	109.88	1e-11	R	VIVTEIDPICALQALMEGLPVLTLEDVVSEADIFVTTTGNK	D
1	1	2::XP_009415939	S-adenosylhomocysteinase (SAHH)	66814	54774	1490	1490	67	67	7165	5903	1	1	1	1472.11	4413.31	3	4413.3	0.0176	0	101.5	7.1e-11	R	VIVTEIDPICALQALMEGLPVLTLEDVVSEADIFVTTTGNK	D
1	1	2::XP_009415939	S-adenosylhomocysteinase (SAHH)	66814	54774	1490	1490	67	67	7174	5755	1	1	1	1108.33	4429.31	4	4429.29	0.0157	0	48.77	1.3e-05	R	VIVTEIDPICALQALMEGLPVLTLEDVVSEADIFVTTTGNK	D
1	1	2::XP_009415939	S-adenosylhomocysteinase (SAHH)	66814	54774	1490	1490	67	67	7227	5764	1	1	1	1100.17	5495.83	5	5495.82	0.0143	1	43.09	4.9e-05	R	VIVTEIDPICALQALMEGLPVLTLEDVVSEADIFVTTTGNKDIIMVDHMK	K
2		1::CONT_P02535	CONT_P02535|K1C10_MOUSE Keratin, type I cytoskeletal 10 OS=Mus musculus GN=Krt10 PE=1 SV=3	925	57906	17	17	8	8	157	2476	1	0	0	404.204	806.394	2	806.392	0.0014	0	50.44	1.3e-05	R	LAADDFR	L
2		1::CONT_P02535	CONT_P02535|K1C10_MOUSE Keratin, type I cytoskeletal 10 OS=Mus musculus GN=Krt10 PE=1 SV=3	925	57906	17	17	8	8	158	2438	1	0	0	404.205	806.395	2	806.392	0.0032	0	56.7	3.1e-06	R	LAADDFR	L
2		1::CONT_P02535	CONT_P02535|K1C10_MOUSE Keratin, type I cytoskeletal 10 OS=Mus musculus GN=Krt10 PE=1 SV=3	925	57906	17	17	8	8	260	2321	1	0	1	424.23	846.446	2	846.445	0.0013	0	50.37	9.2e-06	K	SEITELR	R
2		1::CONT_P02535	CONT_P02535|K1C10_MOUSE Keratin, type I cytoskeletal 10 OS=Mus musculus GN=Krt10 PE=1 SV=3	925	57906	17	17	8	8	914	1779	1	0	1	502.281	1002.55	2	1002.55	0.0017	1	30.9	0.00081	K	SEITELRR	T
2		1::CONT_P02535	CONT_P02535|K1C10_MOUSE Keratin, type I cytoskeletal 10 OS=Mus musculus GN=Krt10 PE=1 SV=3	925	57906	17	17	8	8	1563	2100	1	0	0	545.77	1089.53	2	1089.52	0.0016	0	72.76	5.3e-08	R	VTMQNLNDR	L
2		1::CONT_P02535	CONT_P02535|K1C10_MOUSE Keratin, type I cytoskeletal 10 OS=Mus musculus GN=Krt10 PE=1 SV=3	925	57906	17	17	8	8	1564	2056	1	0	0	545.77	1089.53	2	1089.52	0.0018	0	72.73	5.3e-08	R	VTMQNLNDR	L
2		1::CONT_P02535	CONT_P02535|K1C10_MOUSE Keratin, type I cytoskeletal 10 OS=Mus musculus GN=Krt10 PE=1 SV=3	925	57906	17	17	8	8	1660	1225	1	0	0	553.767	1105.52	2	1105.52	0.0001	0	57.09	2e-06	R	VTMQNLNDR	L
2		1::CONT_P02535	CONT_P02535|K1C10_MOUSE Keratin, type I cytoskeletal 10 OS=Mus musculus GN=Krt10 PE=1 SV=3	925	57906	17	17	8	8	1661	1121	1	0	0	553.767	1105.52	2	1105.52	0.0003	0	51.5	7.1e-06	R	VTMQNLNDR	L
2		1::CONT_P02535	CONT_P02535|K1C10_MOUSE Keratin, type I cytoskeletal 10 OS=Mus musculus GN=Krt10 PE=1 SV=3	925	57906	17	17	8	8	1662	1059	1	0	0	553.768	1105.52	2	1105.52	0.0021	0	70.51	8.9e-08	R	VTMQNLNDR	L
2		1::CONT_P02535	CONT_P02535|K1C10_MOUSE Keratin, type I cytoskeletal 10 OS=Mus musculus GN=Krt10 PE=1 SV=3	925	57906	17	17	8	8	1937	2334	1	0	1	583.297	1164.58	2	1164.58	0.0023	0	81.37	7.3e-09	R	LENEIQTYR	S
2		1::CONT_P02535	CONT_P02535|K1C10_MOUSE Keratin, type I cytoskeletal 10 OS=Mus musculus GN=Krt10 PE=1 SV=3	925	57906	17	17	8	8	3154	2757	1	0	1	453.245	1356.71	3	1356.71	0.0025	1	39.72	0.00011	R	QSVEADINGLRR	V
2		1::CONT_P02535	CONT_P02535|K1C10_MOUSE Keratin, type I cytoskeletal 10 OS=Mus musculus GN=Krt10 PE=1 SV=3	925	57906	17	17	8	8	3155	2758	1	0	1	679.364	1356.71	2	1356.71	0.0028	1	50.02	1e-05	R	QSVEADINGLRR	V
2		1::CONT_P02535	CONT_P02535|K1C10_MOUSE Keratin, type I cytoskeletal 10 OS=Mus musculus GN=Krt10 PE=1 SV=3	925	57906	17	17	8	8	3233	2617	1	0	1	691.328	1380.64	2	1380.64	0.001	0	73.49	4.5e-08	R	ALEESNYELEGK	I
2		1::CONT_P02535	CONT_P02535|K1C10_MOUSE Keratin, type I cytoskeletal 10 OS=Mus musculus GN=Krt10 PE=1 SV=3	925	57906	17	17	8	8	3234	2568	1	0	1	691.329	1380.64	2	1380.64	0.0023	0	74.04	3.9e-08	R	ALEESNYELEGK	I
2		1::CONT_P02535	CONT_P02535|K1C10_MOUSE Keratin, type I cytoskeletal 10 OS=Mus musculus GN=Krt10 PE=1 SV=3	925	57906	17	17	8	8	3246	3379	1	0	1	695.846	1389.68	2	1389.67	0.0046	0	104.63	3.4e-11	K	QSLEASLAETEGR	Y
2		1::CONT_P02535	CONT_P02535|K1C10_MOUSE Keratin, type I cytoskeletal 10 OS=Mus musculus GN=Krt10 PE=1 SV=3	925	57906	17	17	8	8	3247	3333	1	0	1	695.847	1389.68	2	1389.67	0.005	0	102	6.3e-11	K	QSLEASLAETEGR	Y
2		1::CONT_P02535	CONT_P02535|K1C10_MOUSE Keratin, type I cytoskeletal 10 OS=Mus musculus GN=Krt10 PE=1 SV=3	925	57906	17	17	8	8	3248	5729	1	0	1	695.847	1389.68	2	1389.67	0.0057	0	96.76	2.1e-10	K	QSLEASLAETEGR	Y
2		1::CONT_P08779	CONT_P08779|K1C16_HUMAN Keratin, type I cytoskeletal 16 OS=Homo sapiens GN=KRT16 PE=1 SV=4	445	51578	9	9	4	4	157	2476	1	0	0	404.204	806.394	2	806.392	0.0014	0	50.44	1.3e-05	R	LAADDFR	T
2		1::CONT_P08779	CONT_P08779|K1C16_HUMAN Keratin, type I cytoskeletal 16 OS=Homo sapiens GN=KRT16 PE=1 SV=4	445	51578	9	9	4	4	158	2438	1	0	0	404.205	806.395	2	806.392	0.0032	0	56.7	3.1e-06	R	LAADDFR	T
2		1::CONT_P08779	CONT_P08779|K1C16_HUMAN Keratin, type I cytoskeletal 16 OS=Homo sapiens GN=KRT16 PE=1 SV=4	445	51578	9	9	4	4	190	2284	1	0	0	405.224	808.434	2	808.433	0.0011	0	39.34	0.00012	R	LASYLDK	V
2		1::CONT_P08779	CONT_P08779|K1C16_HUMAN Keratin, type I cytoskeletal 16 OS=Homo sapiens GN=KRT16 PE=1 SV=4	445	51578	9	9	4	4	1563	2100	1	0	0	545.77	1089.53	2	1089.52	0.0016	0	72.76	5.3e-08	K	VTMQNLNDR	L
2		1::CONT_P08779	CONT_P08779|K1C16_HUMAN Keratin, type I cytoskeletal 16 OS=Homo sapiens GN=KRT16 PE=1 SV=4	445	51578	9	9	4	4	1564	2056	1	0	0	545.77	1089.53	2	1089.52	0.0018	0	72.73	5.3e-08	K	VTMQNLNDR	L
2		1::CONT_P08779	CONT_P08779|K1C16_HUMAN Keratin, type I cytoskeletal 16 OS=Homo sapiens GN=KRT16 PE=1 SV=4	445	51578	9	9	4	4	1660	1225	1	0	0	553.767	1105.52	2	1105.52	0.0001	0	57.09	2e-06	K	VTMQNLNDR	L
2		1::CONT_P08779	CONT_P08779|K1C16_HUMAN Keratin, type I cytoskeletal 16 OS=Homo sapiens GN=KRT16 PE=1 SV=4	445	51578	9	9	4	4	1661	1121	1	0	0	553.767	1105.52	2	1105.52	0.0003	0	51.5	7.1e-06	K	VTMQNLNDR	L
2		1::CONT_P08779	CONT_P08779|K1C16_HUMAN Keratin, type I cytoskeletal 16 OS=Homo sapiens GN=KRT16 PE=1 SV=4	445	51578	9	9	4	4	1662	1059	1	0	0	553.768	1105.52	2	1105.52	0.0021	0	70.51	8.9e-08	K	VTMQNLNDR	L
2		1::CONT_P08779	CONT_P08779|K1C16_HUMAN Keratin, type I cytoskeletal 16 OS=Homo sapiens GN=KRT16 PE=1 SV=4	445	51578	9	9	4	4	2820	2741	1	0	1	651.334	1300.65	2	1300.65	0.0019	0	80.11	9.7e-09	R	ALEEANADLEVK	I
2		1::CONT_Q7Z3Y7	CONT_Q7Z3Y7|K1C28_HUMAN Keratin, type I cytoskeletal 28 OS=Homo sapiens GN=KRT28 PE=1 SV=2	430	51163	10	10	4	4	157	2476	1	0	0	404.204	806.394	2	806.392	0.0014	0	50.44	1.3e-05	R	LAADDFR	L
2		1::CONT_Q7Z3Y7	CONT_Q7Z3Y7|K1C28_HUMAN Keratin, type I cytoskeletal 28 OS=Homo sapiens GN=KRT28 PE=1 SV=2	430	51163	10	10	4	4	158	2438	1	0	0	404.205	806.395	2	806.392	0.0032	0	56.7	3.1e-06	R	LAADDFR	L
2		1::CONT_Q7Z3Y7	CONT_Q7Z3Y7|K1C28_HUMAN Keratin, type I cytoskeletal 28 OS=Homo sapiens GN=KRT28 PE=1 SV=2	430	51163	10	10	4	4	1563	2100	1	0	0	545.77	1089.53	2	1089.52	0.0016	0	72.76	5.3e-08	K	VTMQNLNDR	L
2		1::CONT_Q7Z3Y7	CONT_Q7Z3Y7|K1C28_HUMAN Keratin, type I cytoskeletal 28 OS=Homo sapiens GN=KRT28 PE=1 SV=2	430	51163	10	10	4	4	1564	2056	1	0	0	545.77	1089.53	2	1089.52	0.0018	0	72.73	5.3e-08	K	VTMQNLNDR	L
2		1::CONT_Q7Z3Y7	CONT_Q7Z3Y7|K1C28_HUMAN Keratin, type I cytoskeletal 28 OS=Homo sapiens GN=KRT28 PE=1 SV=2	430	51163	10	10	4	4	1660	1225	1	0	0	553.767	1105.52	2	1105.52	0.0001	0	57.09	2e-06	K	VTMQNLNDR	L
2		1::CONT_Q7Z3Y7	CONT_Q7Z3Y7|K1C28_HUMAN Keratin, type I cytoskeletal 28 OS=Homo sapiens GN=KRT28 PE=1 SV=2	430	51163	10	10	4	4	1661	1121	1	0	0	553.767	1105.52	2	1105.52	0.0003	0	51.5	7.1e-06	K	VTMQNLNDR	L
2		1::CONT_Q7Z3Y7	CONT_Q7Z3Y7|K1C28_HUMAN Keratin, type I cytoskeletal 28 OS=Homo sapiens GN=KRT28 PE=1 SV=2	430	51163	10	10	4	4	1662	1059	1	0	0	553.768	1105.52	2	1105.52	0.0021	0	70.51	8.9e-08	K	VTMQNLNDR	L
2		1::CONT_Q7Z3Y7	CONT_Q7Z3Y7|K1C28_HUMAN Keratin, type I cytoskeletal 28 OS=Homo sapiens GN=KRT28 PE=1 SV=2	430	51163	10	10	4	4	1672	3907	1	0	1	555.249	1108.48	2	1108.48	0.0017	0	40.81	8.3e-05	K	DAEAWFNEK	S
2		1::CONT_Q7Z3Y7	CONT_Q7Z3Y7|K1C28_HUMAN Keratin, type I cytoskeletal 28 OS=Homo sapiens GN=KRT28 PE=1 SV=2	430	51163	10	10	4	4	1673	3860	1	0	1	555.25	1108.48	2	1108.48	0.0022	0	40.34	9.2e-05	K	DAEAWFNEK	S
2		1::CONT_Q7Z3Y7	CONT_Q7Z3Y7|K1C28_HUMAN Keratin, type I cytoskeletal 28 OS=Homo sapiens GN=KRT28 PE=1 SV=2	430	51163	10	10	4	4	2419	2953	1	0	1	413.2	1236.58	3	1236.58	0.0016	1	36.21	0.00024	R	KDAEAWFNEK	S
2		1::CONT_Q148H6	CONT_Q148H6|K1C28_BOVIN Keratin, type I cytoskeletal 28 OS=Bos taurus GN=KRT28 PE=2 SV=1	407	51314	9	9	3	3	157	2476	1	0	0	404.204	806.394	2	806.392	0.0014	0	50.44	1.3e-05	R	LAADDFR	L
2		1::CONT_Q148H6	CONT_Q148H6|K1C28_BOVIN Keratin, type I cytoskeletal 28 OS=Bos taurus GN=KRT28 PE=2 SV=1	407	51314	9	9	3	3	158	2438	1	0	0	404.205	806.395	2	806.392	0.0032	0	56.7	3.1e-06	R	LAADDFR	L
2		1::CONT_Q148H6	CONT_Q148H6|K1C28_BOVIN Keratin, type I cytoskeletal 28 OS=Bos taurus GN=KRT28 PE=2 SV=1	407	51314	9	9	3	3	1563	2100	1	0	0	545.77	1089.53	2	1089.52	0.0016	0	72.76	5.3e-08	K	VTMQNLNDR	L
2		1::CONT_Q148H6	CONT_Q148H6|K1C28_BOVIN Keratin, type I cytoskeletal 28 OS=Bos taurus GN=KRT28 PE=2 SV=1	407	51314	9	9	3	3	1564	2056	1	0	0	545.77	1089.53	2	1089.52	0.0018	0	72.73	5.3e-08	K	VTMQNLNDR	L
2		1::CONT_Q148H6	CONT_Q148H6|K1C28_BOVIN Keratin, type I cytoskeletal 28 OS=Bos taurus GN=KRT28 PE=2 SV=1	407	51314	9	9	3	3	1660	1225	1	0	0	553.767	1105.52	2	1105.52	0.0001	0	57.09	2e-06	K	VTMQNLNDR	L
2		1::CONT_Q148H6	CONT_Q148H6|K1C28_BOVIN Keratin, type I cytoskeletal 28 OS=Bos taurus GN=KRT28 PE=2 SV=1	407	51314	9	9	3	3	1661	1121	1	0	0	553.767	1105.52	2	1105.52	0.0003	0	51.5	7.1e-06	K	VTMQNLNDR	L
2		1::CONT_Q148H6	CONT_Q148H6|K1C28_BOVIN Keratin, type I cytoskeletal 28 OS=Bos taurus GN=KRT28 PE=2 SV=1	407	51314	9	9	3	3	1662	1059	1	0	0	553.768	1105.52	2	1105.52	0.0021	0	70.51	8.9e-08	K	VTMQNLNDR	L
2		1::CONT_Q148H6	CONT_Q148H6|K1C28_BOVIN Keratin, type I cytoskeletal 28 OS=Bos taurus GN=KRT28 PE=2 SV=1	407	51314	9	9	3	3	1672	3907	1	0	1	555.249	1108.48	2	1108.48	0.0017	0	40.81	8.3e-05	R	DAEAWFNEK	S
2		1::CONT_Q148H6	CONT_Q148H6|K1C28_BOVIN Keratin, type I cytoskeletal 28 OS=Bos taurus GN=KRT28 PE=2 SV=1	407	51314	9	9	3	3	1673	3860	1	0	1	555.25	1108.48	2	1108.48	0.0022	0	40.34	9.2e-05	R	DAEAWFNEK	S
2		1::CONT_Q3ZAW8	CONT_Q3ZAW8|Q3ZAW8_MOUSE Keratin 16 OS=Mus musculus GN=Krt16 PE=2 SV=1	352	52061	7	7	2	2	157	2476	1	0	0	404.204	806.394	2	806.392	0.0014	0	50.44	1.3e-05	R	LAADDFR	T
2		1::CONT_Q3ZAW8	CONT_Q3ZAW8|Q3ZAW8_MOUSE Keratin 16 OS=Mus musculus GN=Krt16 PE=2 SV=1	352	52061	7	7	2	2	158	2438	1	0	0	404.205	806.395	2	806.392	0.0032	0	56.7	3.1e-06	R	LAADDFR	T
2		1::CONT_Q3ZAW8	CONT_Q3ZAW8|Q3ZAW8_MOUSE Keratin 16 OS=Mus musculus GN=Krt16 PE=2 SV=1	352	52061	7	7	2	2	1563	2100	1	0	0	545.77	1089.53	2	1089.52	0.0016	0	72.76	5.3e-08	K	VTMQNLNDR	L
2		1::CONT_Q3ZAW8	CONT_Q3ZAW8|Q3ZAW8_MOUSE Keratin 16 OS=Mus musculus GN=Krt16 PE=2 SV=1	352	52061	7	7	2	2	1564	2056	1	0	0	545.77	1089.53	2	1089.52	0.0018	0	72.73	5.3e-08	K	VTMQNLNDR	L
2		1::CONT_Q3ZAW8	CONT_Q3ZAW8|Q3ZAW8_MOUSE Keratin 16 OS=Mus musculus GN=Krt16 PE=2 SV=1	352	52061	7	7	2	2	1660	1225	1	0	0	553.767	1105.52	2	1105.52	0.0001	0	57.09	2e-06	K	VTMQNLNDR	L
2		1::CONT_Q3ZAW8	CONT_Q3ZAW8|Q3ZAW8_MOUSE Keratin 16 OS=Mus musculus GN=Krt16 PE=2 SV=1	352	52061	7	7	2	2	1661	1121	1	0	0	553.767	1105.52	2	1105.52	0.0003	0	51.5	7.1e-06	K	VTMQNLNDR	L
2		1::CONT_Q3ZAW8	CONT_Q3ZAW8|Q3ZAW8_MOUSE Keratin 16 OS=Mus musculus GN=Krt16 PE=2 SV=1	352	52061	7	7	2	2	1662	1059	1	0	0	553.768	1105.52	2	1105.52	0.0021	0	70.51	8.9e-08	K	VTMQNLNDR	L
2		1::CONT_Q7Z3Y8	CONT_Q7Z3Y8|K1C27_HUMAN Keratin, type I cytoskeletal 27 OS=Homo sapiens GN=KRT27 PE=1 SV=2	328	50419	7	7	2	2	1563	2100	1	0	0	545.77	1089.53	2	1089.52	0.0016	0	72.76	5.3e-08	K	VTMQNLNDR	L
2		1::CONT_Q7Z3Y8	CONT_Q7Z3Y8|K1C27_HUMAN Keratin, type I cytoskeletal 27 OS=Homo sapiens GN=KRT27 PE=1 SV=2	328	50419	7	7	2	2	1564	2056	1	0	0	545.77	1089.53	2	1089.52	0.0018	0	72.73	5.3e-08	K	VTMQNLNDR	L
2		1::CONT_Q7Z3Y8	CONT_Q7Z3Y8|K1C27_HUMAN Keratin, type I cytoskeletal 27 OS=Homo sapiens GN=KRT27 PE=1 SV=2	328	50419	7	7	2	2	1660	1225	1	0	0	553.767	1105.52	2	1105.52	0.0001	0	57.09	2e-06	K	VTMQNLNDR	L
2		1::CONT_Q7Z3Y8	CONT_Q7Z3Y8|K1C27_HUMAN Keratin, type I cytoskeletal 27 OS=Homo sapiens GN=KRT27 PE=1 SV=2	328	50419	7	7	2	2	1661	1121	1	0	0	553.767	1105.52	2	1105.52	0.0003	0	51.5	7.1e-06	K	VTMQNLNDR	L
2		1::CONT_Q7Z3Y8	CONT_Q7Z3Y8|K1C27_HUMAN Keratin, type I cytoskeletal 27 OS=Homo sapiens GN=KRT27 PE=1 SV=2	328	50419	7	7	2	2	1662	1059	1	0	0	553.768	1105.52	2	1105.52	0.0021	0	70.51	8.9e-08	K	VTMQNLNDR	L
2		1::CONT_Q7Z3Y8	CONT_Q7Z3Y8|K1C27_HUMAN Keratin, type I cytoskeletal 27 OS=Homo sapiens GN=KRT27 PE=1 SV=2	328	50419	7	7	2	2	1672	3907	1	0	1	555.249	1108.48	2	1108.48	0.0017	0	40.81	8.3e-05	R	DAEAWFNEK	S
2		1::CONT_Q7Z3Y8	CONT_Q7Z3Y8|K1C27_HUMAN Keratin, type I cytoskeletal 27 OS=Homo sapiens GN=KRT27 PE=1 SV=2	328	50419	7	7	2	2	1673	3860	1	0	1	555.25	1108.48	2	1108.48	0.0022	0	40.34	9.2e-05	R	DAEAWFNEK	S
2		1::CONT_Q7Z3Y9	CONT_Q7Z3Y9|K1C26_HUMAN Keratin, type I cytoskeletal 26 OS=Homo sapiens GN=KRT26 PE=1 SV=2	273	52620	5	5	1	1	1563	2100	1	0	0	545.77	1089.53	2	1089.52	0.0016	0	72.76	5.3e-08	K	VTMQNLNDR	L
2		1::CONT_Q7Z3Y9	CONT_Q7Z3Y9|K1C26_HUMAN Keratin, type I cytoskeletal 26 OS=Homo sapiens GN=KRT26 PE=1 SV=2	273	52620	5	5	1	1	1564	2056	1	0	0	545.77	1089.53	2	1089.52	0.0018	0	72.73	5.3e-08	K	VTMQNLNDR	L
2		1::CONT_Q7Z3Y9	CONT_Q7Z3Y9|K1C26_HUMAN Keratin, type I cytoskeletal 26 OS=Homo sapiens GN=KRT26 PE=1 SV=2	273	52620	5	5	1	1	1660	1225	1	0	0	553.767	1105.52	2	1105.52	0.0001	0	57.09	2e-06	K	VTMQNLNDR	L
2		1::CONT_Q7Z3Y9	CONT_Q7Z3Y9|K1C26_HUMAN Keratin, type I cytoskeletal 26 OS=Homo sapiens GN=KRT26 PE=1 SV=2	273	52620	5	5	1	1	1661	1121	1	0	0	553.767	1105.52	2	1105.52	0.0003	0	51.5	7.1e-06	K	VTMQNLNDR	L
2		1::CONT_Q7Z3Y9	CONT_Q7Z3Y9|K1C26_HUMAN Keratin, type I cytoskeletal 26 OS=Homo sapiens GN=KRT26 PE=1 SV=2	273	52620	5	5	1	1	1662	1059	1	0	0	553.768	1105.52	2	1105.52	0.0021	0	70.51	8.9e-08	K	VTMQNLNDR	L
2		1::CONT_Q6IFX2	CONT_Q6IFX2|K1C42_MOUSE Keratin, type I cytoskeletal 42 OS=Mus musculus GN=Krt42 PE=1 SV=1	245	50444	6	6	4	4	101	859	1	0	1	381.194	760.373	2	760.371	0.0016	0	47.28	1.9e-05	K	TEELNR	E
2		1::CONT_Q6IFX2	CONT_Q6IFX2|K1C42_MOUSE Keratin, type I cytoskeletal 42 OS=Mus musculus GN=Krt42 PE=1 SV=1	245	50444	6	6	4	4	157	2476	1	0	0	404.204	806.394	2	806.392	0.0014	0	50.44	1.3e-05	R	LAADDFR	T
2		1::CONT_Q6IFX2	CONT_Q6IFX2|K1C42_MOUSE Keratin, type I cytoskeletal 42 OS=Mus musculus GN=Krt42 PE=1 SV=1	245	50444	6	6	4	4	158	2438	1	0	0	404.205	806.395	2	806.392	0.0032	0	56.7	3.1e-06	R	LAADDFR	T
2		1::CONT_Q6IFX2	CONT_Q6IFX2|K1C42_MOUSE Keratin, type I cytoskeletal 42 OS=Mus musculus GN=Krt42 PE=1 SV=1	245	50444	6	6	4	4	2465	1737	1	0	1	621.781	1241.55	2	1241.55	0.0016	0	41.74	6.7e-05	K	NHEEEMNALR	G
2		1::CONT_Q6IFX2	CONT_Q6IFX2|K1C42_MOUSE Keratin, type I cytoskeletal 42 OS=Mus musculus GN=Krt42 PE=1 SV=1	245	50444	6	6	4	4	2572	912	1	0	1	629.779	1257.54	2	1257.54	0.0022	0	35.46	0.00028	K	NHEEEMNALR	G
2		1::CONT_Q6IFX2	CONT_Q6IFX2|K1C42_MOUSE Keratin, type I cytoskeletal 42 OS=Mus musculus GN=Krt42 PE=1 SV=1	245	50444	6	6	4	4	2820	2741	1	0	1	651.334	1300.65	2	1300.65	0.0019	0	80.11	9.7e-09	R	ALEEANADLEVK	I
2		1::CONT_Q04695	CONT_Q04695|K1C17_HUMAN Keratin, type I cytoskeletal 17 OS=Homo sapiens GN=KRT17 PE=1 SV=2	240	48361	7	7	5	5	2	3157	1	0	0	350.735	699.455	2	699.453	0.0024	0	48.26	1.5e-05	K	ILLDVK	T
2		1::CONT_Q04695	CONT_Q04695|K1C17_HUMAN Keratin, type I cytoskeletal 17 OS=Homo sapiens GN=KRT17 PE=1 SV=2	240	48361	7	7	5	5	101	859	1	0	1	381.194	760.373	2	760.371	0.0016	0	47.28	1.9e-05	K	TEELNR	E
2		1::CONT_Q04695	CONT_Q04695|K1C17_HUMAN Keratin, type I cytoskeletal 17 OS=Homo sapiens GN=KRT17 PE=1 SV=2	240	48361	7	7	5	5	157	2476	1	0	0	404.204	806.394	2	806.392	0.0014	0	50.44	1.3e-05	R	LAADDFR	T
2		1::CONT_Q04695	CONT_Q04695|K1C17_HUMAN Keratin, type I cytoskeletal 17 OS=Homo sapiens GN=KRT17 PE=1 SV=2	240	48361	7	7	5	5	158	2438	1	0	0	404.205	806.395	2	806.392	0.0032	0	56.7	3.1e-06	R	LAADDFR	T
2		1::CONT_Q04695	CONT_Q04695|K1C17_HUMAN Keratin, type I cytoskeletal 17 OS=Homo sapiens GN=KRT17 PE=1 SV=2	240	48361	7	7	5	5	190	2284	1	0	0	405.224	808.434	2	808.433	0.0011	0	39.34	0.00012	R	LASYLDK	V
2		1::CONT_Q04695	CONT_Q04695|K1C17_HUMAN Keratin, type I cytoskeletal 17 OS=Homo sapiens GN=KRT17 PE=1 SV=2	240	48361	7	7	5	5	2465	1737	1	0	1	621.781	1241.55	2	1241.55	0.0016	0	41.74	6.7e-05	K	NHEEEMNALR	G
2		1::CONT_Q04695	CONT_Q04695|K1C17_HUMAN Keratin, type I cytoskeletal 17 OS=Homo sapiens GN=KRT17 PE=1 SV=2	240	48361	7	7	5	5	2572	912	1	0	1	629.779	1257.54	2	1257.54	0.0022	0	35.46	0.00028	K	NHEEEMNALR	G
2		1::CONT_ENSP00000377550	CONT_ENSP00000377550|Tax_Id=9606 Gene_Symbol=KRT13 46 kDa protein	223	46085	5	5	3	3	157	2476	1	0	0	404.204	806.394	2	806.392	0.0014	0	50.44	1.3e-05	R	LAADDFR	L
2		1::CONT_ENSP00000377550	CONT_ENSP00000377550|Tax_Id=9606 Gene_Symbol=KRT13 46 kDa protein	223	46085	5	5	3	3	158	2438	1	0	0	404.205	806.395	2	806.392	0.0032	0	56.7	3.1e-06	R	LAADDFR	L
2		1::CONT_ENSP00000377550	CONT_ENSP00000377550|Tax_Id=9606 Gene_Symbol=KRT13 46 kDa protein	223	46085	5	5	3	3	2820	2741	1	0	1	651.334	1300.65	2	1300.65	0.0019	0	80.11	9.7e-09	R	ALEEANADLEVK	I
2		1::CONT_ENSP00000377550	CONT_ENSP00000377550|Tax_Id=9606 Gene_Symbol=KRT13 46 kDa protein	223	46085	5	5	3	3	3154	2757	1	0	1	453.245	1356.71	3	1356.71	0.0025	1	39.72	0.00011	R	QSVEADINGLRR	V
2		1::CONT_ENSP00000377550	CONT_ENSP00000377550|Tax_Id=9606 Gene_Symbol=KRT13 46 kDa protein	223	46085	5	5	3	3	3155	2758	1	0	1	679.364	1356.71	2	1356.71	0.0028	1	50.02	1e-05	R	QSVEADINGLRR	V
2		1::CONT_P19012	CONT_P19012|K1C15_HUMAN Keratin, type I cytoskeletal 15 OS=Homo sapiens GN=KRT15 PE=1 SV=3	186	49409	4	4	3	3	157	2476	1	0	0	404.204	806.394	2	806.392	0.0014	0	50.44	1.3e-05	R	LAADDFR	L
2		1::CONT_P19012	CONT_P19012|K1C15_HUMAN Keratin, type I cytoskeletal 15 OS=Homo sapiens GN=KRT15 PE=1 SV=3	186	49409	4	4	3	3	158	2438	1	0	0	404.205	806.395	2	806.392	0.0032	0	56.7	3.1e-06	R	LAADDFR	L
2		1::CONT_P19012	CONT_P19012|K1C15_HUMAN Keratin, type I cytoskeletal 15 OS=Homo sapiens GN=KRT15 PE=1 SV=3	186	49409	4	4	3	3	190	2284	1	0	0	405.224	808.434	2	808.433	0.0011	0	39.34	0.00012	R	LASYLDK	V
2		1::CONT_P19012	CONT_P19012|K1C15_HUMAN Keratin, type I cytoskeletal 15 OS=Homo sapiens GN=KRT15 PE=1 SV=3	186	49409	4	4	3	3	2820	2741	1	0	1	651.334	1300.65	2	1300.65	0.0019	0	80.11	9.7e-09	R	ALEEANADLEVK	I
2		1::CONT_P08730	CONT_P08730|K1C13_MOUSE Keratin, type I cytoskeletal 13 OS=Mus musculus GN=Krt13 PE=1 SV=2	183	48066	5	5	3	3	157	2476	1	0	0	404.204	806.394	2	806.392	0.0014	0	50.44	1.3e-05	R	LAADDFR	L
2		1::CONT_P08730	CONT_P08730|K1C13_MOUSE Keratin, type I cytoskeletal 13 OS=Mus musculus GN=Krt13 PE=1 SV=2	183	48066	5	5	3	3	158	2438	1	0	0	404.205	806.395	2	806.392	0.0032	0	56.7	3.1e-06	R	LAADDFR	L
2		1::CONT_P08730	CONT_P08730|K1C13_MOUSE Keratin, type I cytoskeletal 13 OS=Mus musculus GN=Krt13 PE=1 SV=2	183	48066	5	5	3	3	190	2284	1	0	0	405.224	808.434	2	808.433	0.0011	0	39.34	0.00012	R	LASYLDK	V
2		1::CONT_P08730	CONT_P08730|K1C13_MOUSE Keratin, type I cytoskeletal 13 OS=Mus musculus GN=Krt13 PE=1 SV=2	183	48066	5	5	3	3	3154	2757	1	0	1	453.245	1356.71	3	1356.71	0.0025	1	39.72	0.00011	R	QSVEADINGLRR	V
2		1::CONT_P08730	CONT_P08730|K1C13_MOUSE Keratin, type I cytoskeletal 13 OS=Mus musculus GN=Krt13 PE=1 SV=2	183	48066	5	5	3	3	3155	2758	1	0	1	679.364	1356.71	2	1356.71	0.0028	1	50.02	1e-05	R	QSVEADINGLRR	V
2		1::CONT_P08727	CONT_P08727|K1C19_HUMAN Keratin, type I cytoskeletal 19 OS=Homo sapiens GN=KRT19 PE=1 SV=4	153	44079	4	4	3	3	101	859	1	0	1	381.194	760.373	2	760.371	0.0016	0	47.28	1.9e-05	R	TEELNR	E
2		1::CONT_P08727	CONT_P08727|K1C19_HUMAN Keratin, type I cytoskeletal 19 OS=Homo sapiens GN=KRT19 PE=1 SV=4	153	44079	4	4	3	3	157	2476	1	0	0	404.204	806.394	2	806.392	0.0014	0	50.44	1.3e-05	R	LAADDFR	T
2		1::CONT_P08727	CONT_P08727|K1C19_HUMAN Keratin, type I cytoskeletal 19 OS=Homo sapiens GN=KRT19 PE=1 SV=4	153	44079	4	4	3	3	158	2438	1	0	0	404.205	806.395	2	806.392	0.0032	0	56.7	3.1e-06	R	LAADDFR	T
2		1::CONT_P08727	CONT_P08727|K1C19_HUMAN Keratin, type I cytoskeletal 19 OS=Homo sapiens GN=KRT19 PE=1 SV=4	153	44079	4	4	3	3	190	2284	1	0	0	405.224	808.434	2	808.433	0.0011	0	39.34	0.00012	R	LASYLDK	V
2		1::CONT_Q2M2I5	CONT_Q2M2I5|K1C24_HUMAN Keratin, type I cytoskeletal 24 OS=Homo sapiens GN=KRT24 PE=1 SV=1	116	55567	5	5	2	2	61	2266	2	0	1	365.229	728.444	2	728.443	0.0008	0	22.57	0.0055	K	QLLDIK	T
2		1::CONT_Q2M2I5	CONT_Q2M2I5|K1C24_HUMAN Keratin, type I cytoskeletal 24 OS=Homo sapiens GN=KRT24 PE=1 SV=1	116	55567	5	5	2	2	62	2173	1	0	1	365.229	728.444	2	728.443	0.0008	0	19.24	0.012	K	QLLDIK	T
2		1::CONT_Q2M2I5	CONT_Q2M2I5|K1C24_HUMAN Keratin, type I cytoskeletal 24 OS=Homo sapiens GN=KRT24 PE=1 SV=1	116	55567	5	5	2	2	63	2219	1	0	1	365.229	728.444	2	728.443	0.0009	0	20.95	0.008	K	QLLDIK	T
2		1::CONT_Q2M2I5	CONT_Q2M2I5|K1C24_HUMAN Keratin, type I cytoskeletal 24 OS=Homo sapiens GN=KRT24 PE=1 SV=1	116	55567	5	5	2	2	157	2476	1	0	0	404.204	806.394	2	806.392	0.0014	0	50.44	1.3e-05	R	LAADDFR	L
2		1::CONT_Q2M2I5	CONT_Q2M2I5|K1C24_HUMAN Keratin, type I cytoskeletal 24 OS=Homo sapiens GN=KRT24 PE=1 SV=1	116	55567	5	5	2	2	158	2438	1	0	0	404.205	806.395	2	806.392	0.0032	0	56.7	3.1e-06	R	LAADDFR	L
2		1::CONT_Q99456	CONT_Q99456|K1C12_HUMAN Keratin, type I cytoskeletal 12 OS=Homo sapiens GN=KRT12 PE=1 SV=1	39	53592	1	1	1	1	190	2284	1	0	0	405.224	808.434	2	808.433	0.0011	0	39.34	0.00012	R	LASYLDK	V
3	1	1::CONT_P04264	CONT_P04264|K2C1_HUMAN Keratin, type II cytoskeletal 1 OS=Homo sapiens GN=KRT1 PE=1 SV=6	2544	66170	47	47	28	28	10	1527	1	1	1	352.695	703.376	2	703.375	0.0011	0	23.15	0.0048	R	LDSELK	N
3	1	1::CONT_P04264	CONT_P04264|K2C1_HUMAN Keratin, type II cytoskeletal 1 OS=Homo sapiens GN=KRT1 PE=1 SV=6	2544	66170	47	47	28	28	11	1479	1	1	1	352.695	703.376	2	703.375	0.0013	0	30.41	0.00091	R	LDSELK	N
3	1	1::CONT_P04264	CONT_P04264|K2C1_HUMAN Keratin, type II cytoskeletal 1 OS=Homo sapiens GN=KRT1 PE=1 SV=6	2544	66170	47	47	28	28	222	2616	1	1	1	416.749	831.483	2	831.481	0.0015	0	57.85	1.6e-06	K	SISISVAR	G
3	1	1::CONT_P04264	CONT_P04264|K2C1_HUMAN Keratin, type II cytoskeletal 1 OS=Homo sapiens GN=KRT1 PE=1 SV=6	2544	66170	47	47	28	28	671	666	1	1	1	473.254	944.494	2	944.493	0.0016	1	51.72	6.7e-06	R	GENALKDAK	N
3	1	1::CONT_P04264	CONT_P04264|K2C1_HUMAN Keratin, type II cytoskeletal 1 OS=Homo sapiens GN=KRT1 PE=1 SV=6	2544	66170	47	47	28	28	827	2996	1	1	0	487.271	972.527	2	972.524	0.0027	0	60.31	9.3e-07	K	IEISELNR	V
3	1	1::CONT_P04264	CONT_P04264|K2C1_HUMAN Keratin, type II cytoskeletal 1 OS=Homo sapiens GN=KRT1 PE=1 SV=6	2544	66170	47	47	28	28	828	2949	1	1	0	487.271	972.527	2	972.524	0.0029	0	59.97	1e-06	K	IEISELNR	V
3	1	1::CONT_P04264	CONT_P04264|K2C1_HUMAN Keratin, type II cytoskeletal 1 OS=Homo sapiens GN=KRT1 PE=1 SV=6	2544	66170	47	47	28	28	898	2166	1	1	1	500.227	998.44	2	998.438	0.0018	0	44.91	3.2e-05	K	DVDGAYMTK	V
3	1	1::CONT_P04264	CONT_P04264|K2C1_HUMAN Keratin, type II cytoskeletal 1 OS=Homo sapiens GN=KRT1 PE=1 SV=6	2544	66170	47	47	28	28	975	1424	1	1	1	508.224	1014.43	2	1014.43	0.0001	0	23.23	0.0048	K	DVDGAYMTK	V
3	1	1::CONT_P04264	CONT_P04264|K2C1_HUMAN Keratin, type II cytoskeletal 1 OS=Homo sapiens GN=KRT1 PE=1 SV=6	2544	66170	47	47	28	28	1218	2223	1	1	1	517.262	1032.51	2	1032.51	0.0003	0	60.9	8.1e-07	R	TLLEGEESR	M
3	1	1::CONT_P04264	CONT_P04264|K2C1_HUMAN Keratin, type II cytoskeletal 1 OS=Homo sapiens GN=KRT1 PE=1 SV=6	2544	66170	47	47	28	28	1219	2268	1	1	1	517.262	1032.51	2	1032.51	0.0015	0	63.67	4.3e-07	R	TLLEGEESR	M
3	1	1::CONT_P04264	CONT_P04264|K2C1_HUMAN Keratin, type II cytoskeletal 1 OS=Homo sapiens GN=KRT1 PE=1 SV=6	2544	66170	47	47	28	28	1376	1805	1	1	1	533.266	1064.52	2	1064.51	0.0044	0	45.28	3e-05	K	AQYEDIAQK	S
3	1	1::CONT_P04264	CONT_P04264|K2C1_HUMAN Keratin, type II cytoskeletal 1 OS=Homo sapiens GN=KRT1 PE=1 SV=6	2544	66170	47	47	28	28	1377	1052	1	1	0	356.177	1065.51	3	1065.51	0.0008	1	50.04	1.3e-05	K	YEDEINKR	T
3	1	1::CONT_P04264	CONT_P04264|K2C1_HUMAN Keratin, type II cytoskeletal 1 OS=Homo sapiens GN=KRT1 PE=1 SV=6	2544	66170	47	47	28	28	1378	1063	1	1	0	533.763	1065.51	2	1065.51	0.0015	1	55.81	3.5e-06	K	YEDEINKR	T
3	1	1::CONT_P04264	CONT_P04264|K2C1_HUMAN Keratin, type II cytoskeletal 1 OS=Homo sapiens GN=KRT1 PE=1 SV=6	2544	66170	47	47	28	28	1577	700	1	1	1	546.756	1091.5	2	1091.5	0.0021	0	88.08	1.6e-09	R	GSGGGSSGGSIGGR	G
3	1	1::CONT_P04264	CONT_P04264|K2C1_HUMAN Keratin, type II cytoskeletal 1 OS=Homo sapiens GN=KRT1 PE=1 SV=6	2544	66170	47	47	28	28	1578	667	1	1	1	546.756	1091.5	2	1091.5	0.0021	0	89.97	1e-09	R	GSGGGSSGGSIGGR	G
3	1	1::CONT_P04264	CONT_P04264|K2C1_HUMAN Keratin, type II cytoskeletal 1 OS=Homo sapiens GN=KRT1 PE=1 SV=6	2544	66170	47	47	28	28	1834	816	1	1	1	572.271	1142.53	2	1142.53	0.0001	1	61.54	7e-07	K	KDVDGAYMTK	V
3	1	1::CONT_P04264	CONT_P04264|K2C1_HUMAN Keratin, type II cytoskeletal 1 OS=Homo sapiens GN=KRT1 PE=1 SV=6	2544	66170	47	47	28	28	1902	2025	1	1	1	579.263	1156.51	2	1156.51	0.0033	0	34.94	0.00032	R	DYQELMNTK	L
3	1	1::CONT_P04264	CONT_P04264|K2C1_HUMAN Keratin, type II cytoskeletal 1 OS=Homo sapiens GN=KRT1 PE=1 SV=6	2544	66170	47	47	28	28	1987	3011	1	1	1	590.305	1178.6	2	1178.59	0.0029	0	62.67	5.4e-07	K	YEELQITAGR	H
3	1	1::CONT_P04264	CONT_P04264|K2C1_HUMAN Keratin, type II cytoskeletal 1 OS=Homo sapiens GN=KRT1 PE=1 SV=6	2544	66170	47	47	28	28	1988	3059	1	1	1	590.307	1178.6	2	1178.59	0.0054	0	62.51	5.6e-07	K	YEELQITAGR	H
3	1	1::CONT_P04264	CONT_P04264|K2C1_HUMAN Keratin, type II cytoskeletal 1 OS=Homo sapiens GN=KRT1 PE=1 SV=6	2544	66170	47	47	28	28	2091	988	1	1	1	601.35	1200.68	2	1200.68	0.002	2	51.98	6.3e-06	R	LRSEIDNVKK	Q
3	1	1::CONT_P04264	CONT_P04264|K2C1_HUMAN Keratin, type II cytoskeletal 1 OS=Homo sapiens GN=KRT1 PE=1 SV=6	2544	66170	47	47	28	28	2634	3251	1	1	1	633.324	1264.63	2	1264.63	0.0036	0	75.05	3.1e-08	R	TNAENEFVTIK	K
3	1	1::CONT_P04264	CONT_P04264|K2C1_HUMAN Keratin, type II cytoskeletal 1 OS=Homo sapiens GN=KRT1 PE=1 SV=6	2544	66170	47	47	28	28	2833	5247	1	1	1	651.863	1301.71	2	1301.71	0.0036	0	61.13	7.7e-07	R	SLDLDSIIAEVK	A
3	1	1::CONT_P04264	CONT_P04264|K2C1_HUMAN Keratin, type II cytoskeletal 1 OS=Homo sapiens GN=KRT1 PE=1 SV=6	2544	66170	47	47	28	28	2834	5206	1	1	1	651.864	1301.71	2	1301.71	0.0055	0	87.91	1.6e-09	R	SLDLDSIIAEVK	A
3	1	1::CONT_P04264	CONT_P04264|K2C1_HUMAN Keratin, type II cytoskeletal 1 OS=Homo sapiens GN=KRT1 PE=1 SV=6	2544	66170	47	47	28	28	2856	1351	1	1	0	654.832	1307.65	2	1307.65	0.0032	2	54.91	3.2e-06	R	NKYEDEINKR	T
3	1	1::CONT_P04264	CONT_P04264|K2C1_HUMAN Keratin, type II cytoskeletal 1 OS=Homo sapiens GN=KRT1 PE=1 SV=6	2544	66170	47	47	28	28	2857	764	1	1	0	436.891	1307.65	3	1307.65	0.0038	2	37.26	0.00019	R	NKYEDEINKR	T
3	1	1::CONT_P04264	CONT_P04264|K2C1_HUMAN Keratin, type II cytoskeletal 1 OS=Homo sapiens GN=KRT1 PE=1 SV=6	2544	66170	47	47	28	28	3092	1541	1	1	1	447.562	1339.66	3	1339.66	0.0019	1	47.57	1.7e-05	K	SKAEAESLYQSK	Y
3	1	1::CONT_P04264	CONT_P04264|K2C1_HUMAN Keratin, type II cytoskeletal 1 OS=Homo sapiens GN=KRT1 PE=1 SV=6	2544	66170	47	47	28	28	3093	1544	1	1	1	670.84	1339.66	2	1339.66	0.0027	1	80.41	9.1e-09	K	SKAEAESLYQSK	Y
3	1	1::CONT_P04264	CONT_P04264|K2C1_HUMAN Keratin, type II cytoskeletal 1 OS=Homo sapiens GN=KRT1 PE=1 SV=6	2544	66170	47	47	28	28	3094	1588	1	1	1	670.84	1339.67	2	1339.66	0.0036	1	71.22	7.6e-08	K	SKAEAESLYQSK	Y
3	1	1::CONT_P04264	CONT_P04264|K2C1_HUMAN Keratin, type II cytoskeletal 1 OS=Homo sapiens GN=KRT1 PE=1 SV=6	2544	66170	47	47	28	28	3095	1586	1	1	1	447.563	1339.67	3	1339.66	0.0046	1	42.32	5.9e-05	K	SKAEAESLYQSK	Y
3	1	1::CONT_P04264	CONT_P04264|K2C1_HUMAN Keratin, type II cytoskeletal 1 OS=Homo sapiens GN=KRT1 PE=1 SV=6	2544	66170	47	47	28	28	3152	3741	1	1	1	679.354	1356.69	2	1356.69	0.0039	0	87.62	1.7e-09	K	LNDLEDALQQAK	E
3	1	1::CONT_P04264	CONT_P04264|K2C1_HUMAN Keratin, type II cytoskeletal 1 OS=Homo sapiens GN=KRT1 PE=1 SV=6	2544	66170	47	47	28	28	3153	3788	1	1	1	679.355	1356.69	2	1356.69	0.006	0	85.8	2.6e-09	K	LNDLEDALQQAK	E
3	1	1::CONT_P04264	CONT_P04264|K2C1_HUMAN Keratin, type II cytoskeletal 1 OS=Homo sapiens GN=KRT1 PE=1 SV=6	2544	66170	47	47	28	28	3240	4327	1	1	1	692.35	1382.69	2	1382.68	0.0026	0	73.98	4e-08	K	SLNNQFASFIDK	V
3	1	1::CONT_P04264	CONT_P04264|K2C1_HUMAN Keratin, type II cytoskeletal 1 OS=Homo sapiens GN=KRT1 PE=1 SV=6	2544	66170	47	47	28	28	3241	4373	1	1	1	692.351	1382.69	2	1382.68	0.0035	0	82.02	6.3e-09	K	SLNNQFASFIDK	V
3	1	1::CONT_P04264	CONT_P04264|K2C1_HUMAN Keratin, type II cytoskeletal 1 OS=Homo sapiens GN=KRT1 PE=1 SV=6	2544	66170	47	47	28	28	3254	2353	1	1	1	697.371	1392.73	2	1392.72	0.0022	1	70.35	9.2e-08	R	TNAENEFVTIKK	D
3	1	1::CONT_P04264	CONT_P04264|K2C1_HUMAN Keratin, type II cytoskeletal 1 OS=Homo sapiens GN=KRT1 PE=1 SV=6	2544	66170	47	47	28	28	3255	2333	1	1	1	465.25	1392.73	3	1392.72	0.0024	1	68.61	1.4e-07	R	TNAENEFVTIKK	D
3	1	1::CONT_P04264	CONT_P04264|K2C1_HUMAN Keratin, type II cytoskeletal 1 OS=Homo sapiens GN=KRT1 PE=1 SV=6	2544	66170	47	47	28	28	3579	4350	1	1	1	738.38	1474.75	2	1474.74	0.0037	0	85.05	3.1e-09	K	WELLQQVDTSTR	T
3	1	1::CONT_P04264	CONT_P04264|K2C1_HUMAN Keratin, type II cytoskeletal 1 OS=Homo sapiens GN=KRT1 PE=1 SV=6	2544	66170	47	47	28	28	3580	4302	1	1	1	738.381	1474.75	2	1474.74	0.0054	0	68.8	1.3e-07	K	WELLQQVDTSTR	T
3	1	1::CONT_P04264	CONT_P04264|K2C1_HUMAN Keratin, type II cytoskeletal 1 OS=Homo sapiens GN=KRT1 PE=1 SV=6	2544	66170	47	47	28	28	3581	2829	1	1	0	738.398	1474.78	2	1474.78	0.0032	0	70.87	8.2e-08	R	FLEQQNQVLQTK	W
3	1	1::CONT_P04264	CONT_P04264|K2C1_HUMAN Keratin, type II cytoskeletal 1 OS=Homo sapiens GN=KRT1 PE=1 SV=6	2544	66170	47	47	28	28	4048	3825	1	1	1	533.95	1598.83	3	1598.83	0.0015	1	60.46	9e-07	K	NKLNDLEDALQQAK	E
3	1	1::CONT_P04264	CONT_P04264|K2C1_HUMAN Keratin, type II cytoskeletal 1 OS=Homo sapiens GN=KRT1 PE=1 SV=6	2544	66170	47	47	28	28	4049	3823	1	1	1	800.423	1598.83	2	1598.83	0.0041	1	77.39	1.8e-08	K	NKLNDLEDALQQAK	E
3	1	1::CONT_P04264	CONT_P04264|K2C1_HUMAN Keratin, type II cytoskeletal 1 OS=Homo sapiens GN=KRT1 PE=1 SV=6	2544	66170	47	47	28	28	4328	3337	1	1	1	858.932	1715.85	2	1715.84	0.0065	0	86.81	2.1e-09	K	QISNLQQSISDAEQR	G
3	1	1::CONT_P04264	CONT_P04264|K2C1_HUMAN Keratin, type II cytoskeletal 1 OS=Homo sapiens GN=KRT1 PE=1 SV=6	2544	66170	47	47	28	28	4446	3024	1	1	1	883.373	1764.73	2	1764.73	0.0032	0	160.22	9.5e-17	R	FSSCGGGGGSFGAGGGFGSR	S
3	1	1::CONT_P04264	CONT_P04264|K2C1_HUMAN Keratin, type II cytoskeletal 1 OS=Homo sapiens GN=KRT1 PE=1 SV=6	2544	66170	47	47	28	28	4889	5169	1	1	1	665.332	1992.97	3	1992.97	0.0048	0	73.83	4.1e-08	R	THNLEPYFESFINNLR	R
3	1	1::CONT_P04264	CONT_P04264|K2C1_HUMAN Keratin, type II cytoskeletal 1 OS=Homo sapiens GN=KRT1 PE=1 SV=6	2544	66170	47	47	28	28	4890	5210	1	1	1	665.333	1992.98	3	1992.97	0.0078	0	29.22	0.0012	R	THNLEPYFESFINNLR	R
3	1	1::CONT_P04264	CONT_P04264|K2C1_HUMAN Keratin, type II cytoskeletal 1 OS=Homo sapiens GN=KRT1 PE=1 SV=6	2544	66170	47	47	28	28	4891	5202	1	1	1	997.496	1992.98	2	1992.97	0.0087	0	57.73	1.7e-06	R	THNLEPYFESFINNLR	R
3	1	1::CONT_P04264	CONT_P04264|K2C1_HUMAN Keratin, type II cytoskeletal 1 OS=Homo sapiens GN=KRT1 PE=1 SV=6	2544	66170	47	47	28	28	5570	1698	1	1	1	1192.48	2382.95	2	2382.94	0.0054	0	157.01	2e-16	R	GGGGGGYGSGGSSYGSGGGSYGSGGGGGGGR	G
3	1	1::CONT_P04264	CONT_P04264|K2C1_HUMAN Keratin, type II cytoskeletal 1 OS=Homo sapiens GN=KRT1 PE=1 SV=6	2544	66170	47	47	28	28	5968	2506	1	1	1	855.727	2564.16	3	2564.16	0.0003	0	111.52	7e-12	R	MSGECAPNVSVSVSTSHTTISGGGSR	G
3	2	1::CONT_P13647	CONT_P13647|K2C5_HUMAN Keratin, type II cytoskeletal 5 OS=Homo sapiens GN=KRT5 PE=1 SV=3	1786	62568	51	51	26	26	69	1723	1	0	0	366.699	731.383	2	731.381	0.0014	0	37.15	0.00032	R	LDSELR	N
3	2	1::CONT_P13647	CONT_P13647|K2C5_HUMAN Keratin, type II cytoskeletal 5 OS=Homo sapiens GN=KRT5 PE=1 SV=3	1786	62568	51	51	26	26	216	3378	1	0	0	414.22	826.425	2	826.423	0.0024	0	39.66	0.00017	K	FASFIDK	V
3	2	1::CONT_P13647	CONT_P13647|K2C5_HUMAN Keratin, type II cytoskeletal 5 OS=Homo sapiens GN=KRT5 PE=1 SV=3	1786	62568	51	51	26	26	440	1507	1	0	0	453.739	905.463	2	905.461	0.0019	0	36.58	0.00043	R	FLEQQNK	V
3	2	1::CONT_P13647	CONT_P13647|K2C5_HUMAN Keratin, type II cytoskeletal 5 OS=Homo sapiens GN=KRT5 PE=1 SV=3	1786	62568	51	51	26	26	976	1014	1	0	1	508.236	1014.46	2	1014.46	0.0014	0	50.79	8.3e-06	K	HEISEMNR	M
3	2	1::CONT_P13647	CONT_P13647|K2C5_HUMAN Keratin, type II cytoskeletal 5 OS=Homo sapiens GN=KRT5 PE=1 SV=3	1786	62568	51	51	26	26	979	2710	1	0	0	508.773	1015.53	2	1015.53	0.0021	0	52.22	6e-06	R	QLDSIVGER	G
3	2	1::CONT_P13647	CONT_P13647|K2C5_HUMAN Keratin, type II cytoskeletal 5 OS=Homo sapiens GN=KRT5 PE=1 SV=3	1786	62568	51	51	26	26	980	2760	1	0	0	508.773	1015.53	2	1015.53	0.0023	0	56.86	2.1e-06	R	QLDSIVGER	G
3	2	1::CONT_P13647	CONT_P13647|K2C5_HUMAN Keratin, type II cytoskeletal 5 OS=Homo sapiens GN=KRT5 PE=1 SV=3	1786	62568	51	51	26	26	1203	804	1	0	1	516.231	1030.45	2	1030.45	-0.0024	0	30.78	0.00084	K	HEISEMNR	M
3	2	1::CONT_P13647	CONT_P13647|K2C5_HUMAN Keratin, type II cytoskeletal 5 OS=Homo sapiens GN=KRT5 PE=1 SV=3	1786	62568	51	51	26	26	1204	742	1	0	1	516.233	1030.45	2	1030.45	0.0013	0	21.48	0.0071	K	HEISEMNR	M
3	2	1::CONT_P13647	CONT_P13647|K2C5_HUMAN Keratin, type II cytoskeletal 5 OS=Homo sapiens GN=KRT5 PE=1 SV=3	1786	62568	51	51	26	26	1205	535	1	0	1	516.233	1030.45	2	1030.45	0.0021	0	43.51	4.5e-05	K	HEISEMNR	M
3	2	1::CONT_P13647	CONT_P13647|K2C5_HUMAN Keratin, type II cytoskeletal 5 OS=Homo sapiens GN=KRT5 PE=1 SV=3	1786	62568	51	51	26	26	1206	647	1	0	1	516.234	1030.45	2	1030.45	0.0022	0	25.69	0.0027	K	HEISEMNR	M
3	2	1::CONT_P13647	CONT_P13647|K2C5_HUMAN Keratin, type II cytoskeletal 5 OS=Homo sapiens GN=KRT5 PE=1 SV=3	1786	62568	51	51	26	26	1207	596	1	0	1	516.234	1030.45	2	1030.45	0.0022	0	38.26	0.00015	K	HEISEMNR	M
3	2	1::CONT_P13647	CONT_P13647|K2C5_HUMAN Keratin, type II cytoskeletal 5 OS=Homo sapiens GN=KRT5 PE=1 SV=3	1786	62568	51	51	26	26	1208	501	1	0	1	516.234	1030.45	2	1030.45	0.0024	0	39.87	0.0001	K	HEISEMNR	M
3	2	1::CONT_P13647	CONT_P13647|K2C5_HUMAN Keratin, type II cytoskeletal 5 OS=Homo sapiens GN=KRT5 PE=1 SV=3	1786	62568	51	51	26	26	1209	425	1	0	1	516.234	1030.45	2	1030.45	0.0033	0	46.79	2.1e-05	K	HEISEMNR	M
3	2	1::CONT_P13647	CONT_P13647|K2C5_HUMAN Keratin, type II cytoskeletal 5 OS=Homo sapiens GN=KRT5 PE=1 SV=3	1786	62568	51	51	26	26	1210	460	1	0	1	516.234	1030.45	2	1030.45	0.0034	0	39.78	0.00011	K	HEISEMNR	M
3	2	1::CONT_P13647	CONT_P13647|K2C5_HUMAN Keratin, type II cytoskeletal 5 OS=Homo sapiens GN=KRT5 PE=1 SV=3	1786	62568	51	51	26	26	1215	546	1	0	1	516.771	1031.53	2	1031.52	0.002	1	21.9	0.0065	R	TEEREQIK	T
3	2	1::CONT_P13647	CONT_P13647|K2C5_HUMAN Keratin, type II cytoskeletal 5 OS=Homo sapiens GN=KRT5 PE=1 SV=3	1786	62568	51	51	26	26	1216	579	1	0	1	516.771	1031.53	2	1031.52	0.0026	1	15.62	0.027	R	TEEREQIK	T
3	2	1::CONT_P13647	CONT_P13647|K2C5_HUMAN Keratin, type II cytoskeletal 5 OS=Homo sapiens GN=KRT5 PE=1 SV=3	1786	62568	51	51	26	26	1330	1707	1	0	1	353.206	1056.6	3	1056.59	0.0025	1	35.87	0.00026	R	LRAEIDNVK	K
3	2	1::CONT_P13647	CONT_P13647|K2C5_HUMAN Keratin, type II cytoskeletal 5 OS=Homo sapiens GN=KRT5 PE=1 SV=3	1786	62568	51	51	26	26	1331	1712	1	0	1	529.305	1056.6	2	1056.59	0.0026	1	32.99	0.0005	R	LRAEIDNVK	K
3	2	1::CONT_P13647	CONT_P13647|K2C5_HUMAN Keratin, type II cytoskeletal 5 OS=Homo sapiens GN=KRT5 PE=1 SV=3	1786	62568	51	51	26	26	1377	1052	1	0	0	356.177	1065.51	3	1065.51	0.0008	1	50.04	1.3e-05	K	YEDEINKR	T
3	2	1::CONT_P13647	CONT_P13647|K2C5_HUMAN Keratin, type II cytoskeletal 5 OS=Homo sapiens GN=KRT5 PE=1 SV=3	1786	62568	51	51	26	26	1378	1063	1	0	0	533.763	1065.51	2	1065.51	0.0015	1	55.81	3.5e-06	K	YEDEINKR	T
3	2	1::CONT_P13647	CONT_P13647|K2C5_HUMAN Keratin, type II cytoskeletal 5 OS=Homo sapiens GN=KRT5 PE=1 SV=3	1786	62568	51	51	26	26	1580	1924	1	0	1	547.268	1092.52	2	1092.52	0.0024	0	44.99	3.2e-05	K	AQYEEIANR	S
3	2	1::CONT_P13647	CONT_P13647|K2C5_HUMAN Keratin, type II cytoskeletal 5 OS=Homo sapiens GN=KRT5 PE=1 SV=3	1786	62568	51	51	26	26	1682	2902	1	0	1	556.292	1110.57	2	1110.57	0.0019	0	81.34	7.3e-09	R	ISISTSGGSFR	N
3	2	1::CONT_P13647	CONT_P13647|K2C5_HUMAN Keratin, type II cytoskeletal 5 OS=Homo sapiens GN=KRT5 PE=1 SV=3	1786	62568	51	51	26	26	1835	3418	1	0	1	572.318	1142.62	2	1142.62	0.0039	0	61.25	7.5e-07	K	LAELEEALQK	A
3	2	1::CONT_P13647	CONT_P13647|K2C5_HUMAN Keratin, type II cytoskeletal 5 OS=Homo sapiens GN=KRT5 PE=1 SV=3	1786	62568	51	51	26	26	1897	2483	1	0	1	578.273	1154.53	2	1154.53	0.0035	0	38.13	0.00015	R	EYQELMNTK	L
3	2	1::CONT_P13647	CONT_P13647|K2C5_HUMAN Keratin, type II cytoskeletal 5 OS=Homo sapiens GN=KRT5 PE=1 SV=3	1786	62568	51	51	26	26	1957	1717	1	0	1	586.27	1170.53	2	1170.52	0.003	0	41.74	6.7e-05	R	EYQELMNTK	L
3	2	1::CONT_P13647	CONT_P13647|K2C5_HUMAN Keratin, type II cytoskeletal 5 OS=Homo sapiens GN=KRT5 PE=1 SV=3	1786	62568	51	51	26	26	1958	1678	1	0	1	586.271	1170.53	2	1170.52	0.0042	0	40.55	8.8e-05	R	EYQELMNTK	L
3	2	1::CONT_P13647	CONT_P13647|K2C5_HUMAN Keratin, type II cytoskeletal 5 OS=Homo sapiens GN=KRT5 PE=1 SV=3	1786	62568	51	51	26	26	2023	1183	1	0	1	395.903	1184.69	3	1184.69	0.0008	2	45.89	2.6e-05	R	LRAEIDNVKK	Q
3	2	1::CONT_P13647	CONT_P13647|K2C5_HUMAN Keratin, type II cytoskeletal 5 OS=Homo sapiens GN=KRT5 PE=1 SV=3	1786	62568	51	51	26	26	2049	1782	1	0	1	597.792	1193.57	2	1193.57	0.0024	0	70.63	8.6e-08	K	YEELQQTAGR	H
3	2	1::CONT_P13647	CONT_P13647|K2C5_HUMAN Keratin, type II cytoskeletal 5 OS=Homo sapiens GN=KRT5 PE=1 SV=3	1786	62568	51	51	26	26	2103	3583	1	0	0	602.323	1202.63	2	1202.63	0.0029	0	49.62	1.1e-05	K	WTLLQEQGTK	T
3	2	1::CONT_P13647	CONT_P13647|K2C5_HUMAN Keratin, type II cytoskeletal 5 OS=Homo sapiens GN=KRT5 PE=1 SV=3	1786	62568	51	51	26	26	2435	4453	1	0	1	619.791	1237.57	2	1237.56	0.0024	0	41.14	7.7e-05	R	NMQDLVEDFK	N
3	2	1::CONT_P13647	CONT_P13647|K2C5_HUMAN Keratin, type II cytoskeletal 5 OS=Homo sapiens GN=KRT5 PE=1 SV=3	1786	62568	51	51	26	26	2436	4497	1	0	1	619.792	1237.57	2	1237.56	0.0038	0	41.86	6.5e-05	R	NMQDLVEDFK	N
3	2	1::CONT_P13647	CONT_P13647|K2C5_HUMAN Keratin, type II cytoskeletal 5 OS=Homo sapiens GN=KRT5 PE=1 SV=3	1786	62568	51	51	26	26	2632	4315	1	0	0	632.352	1262.69	2	1262.69	0.0026	0	76.37	3.3e-08	K	LALDVEIATYR	K
3	2	1::CONT_P13647	CONT_P13647|K2C5_HUMAN Keratin, type II cytoskeletal 5 OS=Homo sapiens GN=KRT5 PE=1 SV=3	1786	62568	51	51	26	26	2633	4404	1	0	0	632.352	1262.69	2	1262.69	0.0029	0	72.31	8.5e-08	K	LALDVEIATYR	K
3	2	1::CONT_P13647	CONT_P13647|K2C5_HUMAN Keratin, type II cytoskeletal 5 OS=Homo sapiens GN=KRT5 PE=1 SV=3	1786	62568	51	51	26	26	2736	3888	1	0	1	641.822	1281.63	2	1281.63	0.0013	0	100.31	9.3e-11	R	TTAENEFVMLK	K
3	2	1::CONT_P13647	CONT_P13647|K2C5_HUMAN Keratin, type II cytoskeletal 5 OS=Homo sapiens GN=KRT5 PE=1 SV=3	1786	62568	51	51	26	26	2762	581	1	0	1	429.906	1286.7	3	1286.69	0.0032	2	20.81	0.0083	R	VRTEEREQIK	T
3	2	1::CONT_P13647	CONT_P13647|K2C5_HUMAN Keratin, type II cytoskeletal 5 OS=Homo sapiens GN=KRT5 PE=1 SV=3	1786	62568	51	51	26	26	2856	1351	1	0	0	654.832	1307.65	2	1307.65	0.0032	2	54.91	3.2e-06	K	NKYEDEINKR	T
3	2	1::CONT_P13647	CONT_P13647|K2C5_HUMAN Keratin, type II cytoskeletal 5 OS=Homo sapiens GN=KRT5 PE=1 SV=3	1786	62568	51	51	26	26	2857	764	1	0	0	436.891	1307.65	3	1307.65	0.0038	2	37.26	0.00019	K	NKYEDEINKR	T
3	2	1::CONT_P13647	CONT_P13647|K2C5_HUMAN Keratin, type II cytoskeletal 5 OS=Homo sapiens GN=KRT5 PE=1 SV=3	1786	62568	51	51	26	26	3047	5224	1	0	0	665.368	1328.72	2	1328.72	0.0028	0	50.4	9.1e-06	R	NLDLDSIIAEVK	A
3	2	1::CONT_P13647	CONT_P13647|K2C5_HUMAN Keratin, type II cytoskeletal 5 OS=Homo sapiens GN=KRT5 PE=1 SV=3	1786	62568	51	51	26	26	3159	857	1	0	1	453.554	1357.64	3	1357.64	-0.0017	1	52.53	5.6e-06	R	NTKHEISEMNR	M
3	2	1::CONT_P13647	CONT_P13647|K2C5_HUMAN Keratin, type II cytoskeletal 5 OS=Homo sapiens GN=KRT5 PE=1 SV=3	1786	62568	51	51	26	26	3160	891	1	0	1	453.554	1357.64	3	1357.64	0.0002	1	48.19	1.5e-05	R	NTKHEISEMNR	M
3	2	1::CONT_P13647	CONT_P13647|K2C5_HUMAN Keratin, type II cytoskeletal 5 OS=Homo sapiens GN=KRT5 PE=1 SV=3	1786	62568	51	51	26	26	3161	874	1	0	1	679.829	1357.64	2	1357.64	0.0024	1	53.87	4.1e-06	R	NTKHEISEMNR	M
3	2	1::CONT_P13647	CONT_P13647|K2C5_HUMAN Keratin, type II cytoskeletal 5 OS=Homo sapiens GN=KRT5 PE=1 SV=3	1786	62568	51	51	26	26	3201	353	1	0	1	458.887	1373.64	3	1373.64	0.0028	1	43.04	5e-05	R	NTKHEISEMNR	M
3	2	1::CONT_P13647	CONT_P13647|K2C5_HUMAN Keratin, type II cytoskeletal 5 OS=Homo sapiens GN=KRT5 PE=1 SV=3	1786	62568	51	51	26	26	3202	417	1	0	1	458.887	1373.64	3	1373.64	0.0043	1	20.7	0.0085	R	NTKHEISEMNR	M
3	2	1::CONT_P13647	CONT_P13647|K2C5_HUMAN Keratin, type II cytoskeletal 5 OS=Homo sapiens GN=KRT5 PE=1 SV=3	1786	62568	51	51	26	26	3203	387	1	0	1	458.887	1373.64	3	1373.64	0.0045	1	16.49	0.022	R	NTKHEISEMNR	M
3	2	1::CONT_P13647	CONT_P13647|K2C5_HUMAN Keratin, type II cytoskeletal 5 OS=Homo sapiens GN=KRT5 PE=1 SV=3	1786	62568	51	51	26	26	3204	488	1	0	1	458.887	1373.64	3	1373.64	0.0047	1	20.48	0.009	R	NTKHEISEMNR	M
3	2	1::CONT_P13647	CONT_P13647|K2C5_HUMAN Keratin, type II cytoskeletal 5 OS=Homo sapiens GN=KRT5 PE=1 SV=3	1786	62568	51	51	26	26	3303	2854	1	0	1	705.845	1409.68	2	1409.67	0.0032	0	101.37	7.3e-11	R	VSLAGACGVGGYGSR	S
3	2	1::CONT_P13647	CONT_P13647|K2C5_HUMAN Keratin, type II cytoskeletal 5 OS=Homo sapiens GN=KRT5 PE=1 SV=3	1786	62568	51	51	26	26	3348	4926	1	0	1	713.342	1424.67	2	1424.67	0.0026	0	78.77	1.3e-08	K	VDALMDEINFMK	M
3	2	1::CONT_P13647	CONT_P13647|K2C5_HUMAN Keratin, type II cytoskeletal 5 OS=Homo sapiens GN=KRT5 PE=1 SV=3	1786	62568	51	51	26	26	3363	2592	1	0	1	476.247	1425.72	3	1425.72	0.003	1	39.49	0.00011	R	TTAENEFVMLKK	D
3	2	1::CONT_P13647	CONT_P13647|K2C5_HUMAN Keratin, type II cytoskeletal 5 OS=Homo sapiens GN=KRT5 PE=1 SV=3	1786	62568	51	51	26	26	3395	4450	1	0	1	721.341	1440.67	2	1440.66	0.0044	0	69.22	1.2e-07	K	VDALMDEINFMK	M
3	2	1::CONT_P13647	CONT_P13647|K2C5_HUMAN Keratin, type II cytoskeletal 5 OS=Homo sapiens GN=KRT5 PE=1 SV=3	1786	62568	51	51	26	26	4284	3520	1	0	1	851.404	1700.79	2	1700.79	0.0026	0	101.3	7.4e-11	K	QCANLQNAIADAEQR	G
3	2	1::CONT_P13647	CONT_P13647|K2C5_HUMAN Keratin, type II cytoskeletal 5 OS=Homo sapiens GN=KRT5 PE=1 SV=3	1786	62568	51	51	26	26	4285	3527	1	0	1	567.938	1700.79	3	1700.79	0.0036	0	58.39	1.4e-06	K	QCANLQNAIADAEQR	G
3	3	1::CONT_P35908	CONT_P35908|K22E_HUMAN Keratin, type II cytoskeletal 2 epidermal OS=Homo sapiens GN=KRT2 PE=1 SV=2	1576	65678	31	31	24	24	216	3378	1	0	0	414.22	826.425	2	826.423	0.0024	0	39.66	0.00017	K	FASFIDK	V
3	3	1::CONT_P35908	CONT_P35908|K22E_HUMAN Keratin, type II cytoskeletal 2 epidermal OS=Homo sapiens GN=KRT2 PE=1 SV=2	1576	65678	31	31	24	24	827	2996	1	0	0	487.271	972.527	2	972.524	0.0027	0	60.31	9.3e-07	K	IEISELNR	V
3	3	1::CONT_P35908	CONT_P35908|K22E_HUMAN Keratin, type II cytoskeletal 2 epidermal OS=Homo sapiens GN=KRT2 PE=1 SV=2	1576	65678	31	31	24	24	828	2949	1	0	0	487.271	972.527	2	972.524	0.0029	0	59.97	1e-06	K	IEISELNR	V
3	3	1::CONT_P35908	CONT_P35908|K22E_HUMAN Keratin, type II cytoskeletal 2 epidermal OS=Homo sapiens GN=KRT2 PE=1 SV=2	1576	65678	31	31	24	24	887	1311	1	0	1	497.788	993.561	2	993.561	0.0005	0	42.07	6.2e-05	R	LQGEIAHVK	K
3	3	1::CONT_P35908	CONT_P35908|K22E_HUMAN Keratin, type II cytoskeletal 2 epidermal OS=Homo sapiens GN=KRT2 PE=1 SV=2	1576	65678	31	31	24	24	1237	3037	1	0	1	519.268	1036.52	2	1036.52	0.0019	0	53.89	4.1e-06	R	YLDGLTAER	T
3	3	1::CONT_P35908	CONT_P35908|K22E_HUMAN Keratin, type II cytoskeletal 2 epidermal OS=Homo sapiens GN=KRT2 PE=1 SV=2	1576	65678	31	31	24	24	1377	1052	1	0	0	356.177	1065.51	3	1065.51	0.0008	1	50.04	1.3e-05	K	YEDEINKR	T
3	3	1::CONT_P35908	CONT_P35908|K22E_HUMAN Keratin, type II cytoskeletal 2 epidermal OS=Homo sapiens GN=KRT2 PE=1 SV=2	1576	65678	31	31	24	24	1378	1063	1	0	0	533.763	1065.51	2	1065.51	0.0015	1	55.81	3.5e-06	K	YEDEINKR	T
3	3	1::CONT_P35908	CONT_P35908|K22E_HUMAN Keratin, type II cytoskeletal 2 epidermal OS=Homo sapiens GN=KRT2 PE=1 SV=2	1576	65678	31	31	24	24	1666	1960	1	0	0	554.275	1106.54	2	1106.54	0.0009	0	38.15	0.00015	K	AQYEEIAQR	S
3	3	1::CONT_P35908	CONT_P35908|K22E_HUMAN Keratin, type II cytoskeletal 2 epidermal OS=Homo sapiens GN=KRT2 PE=1 SV=2	1576	65678	31	31	24	24	1667	2002	1	0	0	554.276	1106.54	2	1106.54	0.002	0	41.59	6.9e-05	K	AQYEEIAQR	S
3	3	1::CONT_P35908	CONT_P35908|K22E_HUMAN Keratin, type II cytoskeletal 2 epidermal OS=Homo sapiens GN=KRT2 PE=1 SV=2	1576	65678	31	31	24	24	1754	934	1	0	1	561.836	1121.66	2	1121.66	0.0021	1	33.34	0.00046	R	LQGEIAHVKK	Q
3	3	1::CONT_P35908	CONT_P35908|K22E_HUMAN Keratin, type II cytoskeletal 2 epidermal OS=Homo sapiens GN=KRT2 PE=1 SV=2	1576	65678	31	31	24	24	1824	3499	1	0	1	570.274	1138.53	2	1138.53	0.0003	0	57.16	1.9e-06	R	DYQELMNVK	L
3	3	1::CONT_P35908	CONT_P35908|K22E_HUMAN Keratin, type II cytoskeletal 2 epidermal OS=Homo sapiens GN=KRT2 PE=1 SV=2	1576	65678	31	31	24	24	2048	3088	1	0	1	597.314	1192.61	2	1192.61	0.0039	0	63.93	4e-07	K	YEELQVTVGR	H
3	3	1::CONT_P35908	CONT_P35908|K22E_HUMAN Keratin, type II cytoskeletal 2 epidermal OS=Homo sapiens GN=KRT2 PE=1 SV=2	1576	65678	31	31	24	24	2050	952	1	0	1	398.876	1193.61	3	1193.6	0.0015	2	63.35	4.6e-07	K	KYEDEINKR	T
3	3	1::CONT_P35908	CONT_P35908|K22E_HUMAN Keratin, type II cytoskeletal 2 epidermal OS=Homo sapiens GN=KRT2 PE=1 SV=2	1576	65678	31	31	24	24	2051	965	1	0	1	597.81	1193.61	2	1193.6	0.0017	2	60.18	9.6e-07	K	KYEDEINKR	T
3	3	1::CONT_P35908	CONT_P35908|K22E_HUMAN Keratin, type II cytoskeletal 2 epidermal OS=Homo sapiens GN=KRT2 PE=1 SV=2	1576	65678	31	31	24	24	2058	1260	1	0	1	599.279	1196.54	2	1196.54	0.0006	0	69.74	1.1e-07	K	GGSISGGGYGSGGGK	H
3	3	1::CONT_P35908	CONT_P35908|K22E_HUMAN Keratin, type II cytoskeletal 2 epidermal OS=Homo sapiens GN=KRT2 PE=1 SV=2	1576	65678	31	31	24	24	2134	3365	1	0	1	604.813	1207.61	2	1207.61	0.0024	0	68.11	1.5e-07	R	TAAENDFVTLK	K
3	3	1::CONT_P35908	CONT_P35908|K22E_HUMAN Keratin, type II cytoskeletal 2 epidermal OS=Homo sapiens GN=KRT2 PE=1 SV=2	1576	65678	31	31	24	24	2558	2037	1	0	1	627.808	1253.6	2	1253.6	0.0019	0	78.04	1.6e-08	R	GFSSGSAVVSGGSR	R
3	3	1::CONT_P35908	CONT_P35908|K22E_HUMAN Keratin, type II cytoskeletal 2 epidermal OS=Homo sapiens GN=KRT2 PE=1 SV=2	1576	65678	31	31	24	24	2632	4315	1	0	0	632.352	1262.69	2	1262.69	0.0026	0	76.37	3.3e-08	K	LALDVEIATYR	K
3	3	1::CONT_P35908	CONT_P35908|K22E_HUMAN Keratin, type II cytoskeletal 2 epidermal OS=Homo sapiens GN=KRT2 PE=1 SV=2	1576	65678	31	31	24	24	2633	4404	1	0	0	632.352	1262.69	2	1262.69	0.0029	0	72.31	8.5e-08	K	LALDVEIATYR	K
3	3	1::CONT_P35908	CONT_P35908|K22E_HUMAN Keratin, type II cytoskeletal 2 epidermal OS=Homo sapiens GN=KRT2 PE=1 SV=2	1576	65678	31	31	24	24	3005	2013	1	0	1	660.796	1319.58	2	1319.58	0.0021	0	111.46	7.1e-12	R	HGGGGGGFGGGGFGSR	S
3	3	1::CONT_P35908	CONT_P35908|K22E_HUMAN Keratin, type II cytoskeletal 2 epidermal OS=Homo sapiens GN=KRT2 PE=1 SV=2	1576	65678	31	31	24	24	3006	2020	1	0	1	440.866	1319.58	3	1319.58	0.0022	0	48.19	1.5e-05	R	HGGGGGGFGGGGFGSR	S
3	3	1::CONT_P35908	CONT_P35908|K22E_HUMAN Keratin, type II cytoskeletal 2 epidermal OS=Homo sapiens GN=KRT2 PE=1 SV=2	1576	65678	31	31	24	24	3047	5224	1	0	0	665.368	1328.72	2	1328.72	0.0028	0	50.4	9.1e-06	R	NLDLDSIIAEVK	A
3	3	1::CONT_P35908	CONT_P35908|K22E_HUMAN Keratin, type II cytoskeletal 2 epidermal OS=Homo sapiens GN=KRT2 PE=1 SV=2	1576	65678	31	31	24	24	3079	2385	1	0	1	446.243	1335.71	3	1335.7	0.0023	1	45.16	3e-05	R	TAAENDFVTLKK	D
3	3	1::CONT_P35908	CONT_P35908|K22E_HUMAN Keratin, type II cytoskeletal 2 epidermal OS=Homo sapiens GN=KRT2 PE=1 SV=2	1576	65678	31	31	24	24	3251	1268	1	0	1	464.566	1390.68	3	1390.67	0.0024	1	46.72	2.1e-05	R	SKEEAEALYHSK	Y
3	3	1::CONT_P35908	CONT_P35908|K22E_HUMAN Keratin, type II cytoskeletal 2 epidermal OS=Homo sapiens GN=KRT2 PE=1 SV=2	1576	65678	31	31	24	24	3518	5105	1	0	1	730.904	1459.79	2	1459.79	0.001	0	90.11	9.7e-10	K	VDLLNQEIEFLK	V
3	3	1::CONT_P35908	CONT_P35908|K22E_HUMAN Keratin, type II cytoskeletal 2 epidermal OS=Homo sapiens GN=KRT2 PE=1 SV=2	1576	65678	31	31	24	24	3519	5069	1	0	1	730.904	1459.79	2	1459.79	0.0017	0	81.1	7.8e-09	K	VDLLNQEIEFLK	V
3	3	1::CONT_P35908	CONT_P35908|K22E_HUMAN Keratin, type II cytoskeletal 2 epidermal OS=Homo sapiens GN=KRT2 PE=1 SV=2	1576	65678	31	31	24	24	3581	2829	1	0	0	738.398	1474.78	2	1474.78	0.0032	0	70.87	8.2e-08	R	FLEQQNQVLQTK	W
3	3	1::CONT_P35908	CONT_P35908|K22E_HUMAN Keratin, type II cytoskeletal 2 epidermal OS=Homo sapiens GN=KRT2 PE=1 SV=2	1576	65678	31	31	24	24	4030	883	1	0	1	794.846	1587.68	2	1587.68	0.0022	0	125.03	3.1e-13	R	GGSSSGGGYGSGGGGSSSVK	G
3	3	1::CONT_P35908	CONT_P35908|K22E_HUMAN Keratin, type II cytoskeletal 2 epidermal OS=Homo sapiens GN=KRT2 PE=1 SV=2	1576	65678	31	31	24	24	4096	4020	1	0	1	538.622	1612.84	3	1612.84	0.0028	1	36.58	0.00022	R	NKLNDLEEALQQAK	E
3	3	1::CONT_P35908	CONT_P35908|K22E_HUMAN Keratin, type II cytoskeletal 2 epidermal OS=Homo sapiens GN=KRT2 PE=1 SV=2	1576	65678	31	31	24	24	4408	1263	1	0	1	870.858	1739.7	2	1739.7	0.0029	0	129.48	1.1e-13	R	GSSSGGGYSSGSSSYGSGGR	Q
3	3	1::CONT_P35908	CONT_P35908|K22E_HUMAN Keratin, type II cytoskeletal 2 epidermal OS=Homo sapiens GN=KRT2 PE=1 SV=2	1576	65678	31	31	24	24	5464	3912	1	0	1	752.689	2255.05	3	2255.04	0.0076	1	51.82	6.6e-06	R	TSQNSELNNMQDLVEDYKK	K
3	4	1::CONT_P02538	CONT_P02538|K2C6A_HUMAN Keratin, type II cytoskeletal 6A OS=Homo sapiens GN=KRT6A PE=1 SV=3	1303	60293	31	31	23	23	69	1723	1	0	0	366.699	731.383	2	731.381	0.0014	0	37.15	0.00032	R	LDSELR	G
3	4	1::CONT_P02538	CONT_P02538|K2C6A_HUMAN Keratin, type II cytoskeletal 6A OS=Homo sapiens GN=KRT6A PE=1 SV=3	1303	60293	31	31	23	23	216	3378	1	0	0	414.22	826.425	2	826.423	0.0024	0	39.66	0.00017	K	FASFIDK	V
3	4	1::CONT_P02538	CONT_P02538|K2C6A_HUMAN Keratin, type II cytoskeletal 6A OS=Homo sapiens GN=KRT6A PE=1 SV=3	1303	60293	31	31	23	23	440	1507	1	0	0	453.739	905.463	2	905.461	0.0019	0	36.58	0.00043	R	FLEQQNK	V
3	4	1::CONT_P02538	CONT_P02538|K2C6A_HUMAN Keratin, type II cytoskeletal 6A OS=Homo sapiens GN=KRT6A PE=1 SV=3	1303	60293	31	31	23	23	693	537	1	0	1	478.265	954.516	2	954.513	0.0026	1	41.06	7.8e-05	R	SEIDHVKK	Q
3	4	1::CONT_P02538	CONT_P02538|K2C6A_HUMAN Keratin, type II cytoskeletal 6A OS=Homo sapiens GN=KRT6A PE=1 SV=3	1303	60293	31	31	23	23	802	869	1	0	1	483.25	964.485	2	964.484	0.0014	1	40.06	9.9e-05	R	RGFSANSAR	L
3	4	1::CONT_P02538	CONT_P02538|K2C6A_HUMAN Keratin, type II cytoskeletal 6A OS=Homo sapiens GN=KRT6A PE=1 SV=3	1303	60293	31	31	23	23	910	534	1	0	1	501.765	1001.52	2	1001.51	0.0018	1	20.12	0.0097	R	AEEREQIK	T
3	4	1::CONT_P02538	CONT_P02538|K2C6A_HUMAN Keratin, type II cytoskeletal 6A OS=Homo sapiens GN=KRT6A PE=1 SV=3	1303	60293	31	31	23	23	979	2710	1	0	0	508.773	1015.53	2	1015.53	0.0021	0	52.22	6e-06	R	QLDSIVGER	G
3	4	1::CONT_P02538	CONT_P02538|K2C6A_HUMAN Keratin, type II cytoskeletal 6A OS=Homo sapiens GN=KRT6A PE=1 SV=3	1303	60293	31	31	23	23	980	2760	1	0	0	508.773	1015.53	2	1015.53	0.0023	0	56.86	2.1e-06	R	QLDSIVGER	G
3	4	1::CONT_P02538	CONT_P02538|K2C6A_HUMAN Keratin, type II cytoskeletal 6A OS=Homo sapiens GN=KRT6A PE=1 SV=3	1303	60293	31	31	23	23	1377	1052	1	0	0	356.177	1065.51	3	1065.51	0.0008	1	50.04	1.3e-05	K	YEDEINKR	T
3	4	1::CONT_P02538	CONT_P02538|K2C6A_HUMAN Keratin, type II cytoskeletal 6A OS=Homo sapiens GN=KRT6A PE=1 SV=3	1303	60293	31	31	23	23	1378	1063	1	0	0	533.763	1065.51	2	1065.51	0.0015	1	55.81	3.5e-06	K	YEDEINKR	T
3	4	1::CONT_P02538	CONT_P02538|K2C6A_HUMAN Keratin, type II cytoskeletal 6A OS=Homo sapiens GN=KRT6A PE=1 SV=3	1303	60293	31	31	23	23	1666	1960	1	0	0	554.275	1106.54	2	1106.54	0.0009	0	38.15	0.00015	K	AQYEEIAQR	S
3	4	1::CONT_P02538	CONT_P02538|K2C6A_HUMAN Keratin, type II cytoskeletal 6A OS=Homo sapiens GN=KRT6A PE=1 SV=3	1303	60293	31	31	23	23	1667	2002	1	0	0	554.276	1106.54	2	1106.54	0.002	0	41.59	6.9e-05	K	AQYEEIAQR	S
3	4	1::CONT_P02538	CONT_P02538|K2C6A_HUMAN Keratin, type II cytoskeletal 6A OS=Homo sapiens GN=KRT6A PE=1 SV=3	1303	60293	31	31	23	23	1991	4416	1	0	1	591.28	1180.55	2	1180.54	0.0028	0	45.51	2.8e-05	R	GMQDLVEDFK	N
3	4	1::CONT_P02538	CONT_P02538|K2C6A_HUMAN Keratin, type II cytoskeletal 6A OS=Homo sapiens GN=KRT6A PE=1 SV=3	1303	60293	31	31	23	23	2103	3583	1	0	0	602.323	1202.63	2	1202.63	0.0029	0	49.62	1.1e-05	K	WTLLQEQGTK	T
3	4	1::CONT_P02538	CONT_P02538|K2C6A_HUMAN Keratin, type II cytoskeletal 6A OS=Homo sapiens GN=KRT6A PE=1 SV=3	1303	60293	31	31	23	23	2308	677	1	0	1	408.907	1223.7	3	1223.7	0.0016	2	35.21	0.0003	R	LRSEIDHVKK	Q
3	4	1::CONT_P02538	CONT_P02538|K2C6A_HUMAN Keratin, type II cytoskeletal 6A OS=Homo sapiens GN=KRT6A PE=1 SV=3	1303	60293	31	31	23	23	2309	711	1	0	1	408.908	1223.7	3	1223.7	0.0033	2	27.01	0.002	R	LRSEIDHVKK	Q
3	4	1::CONT_P02538	CONT_P02538|K2C6A_HUMAN Keratin, type II cytoskeletal 6A OS=Homo sapiens GN=KRT6A PE=1 SV=3	1303	60293	31	31	23	23	2632	4315	1	0	0	632.352	1262.69	2	1262.69	0.0026	0	76.37	3.3e-08	K	LALDVEIATYR	K
3	4	1::CONT_P02538	CONT_P02538|K2C6A_HUMAN Keratin, type II cytoskeletal 6A OS=Homo sapiens GN=KRT6A PE=1 SV=3	1303	60293	31	31	23	23	2633	4404	1	0	0	632.352	1262.69	2	1262.69	0.0029	0	72.31	8.5e-08	K	LALDVEIATYR	K
3	4	1::CONT_P02538	CONT_P02538|K2C6A_HUMAN Keratin, type II cytoskeletal 6A OS=Homo sapiens GN=KRT6A PE=1 SV=3	1303	60293	31	31	23	23	2856	1351	1	0	0	654.832	1307.65	2	1307.65	0.0032	2	54.91	3.2e-06	K	NKYEDEINKR	T
3	4	1::CONT_P02538	CONT_P02538|K2C6A_HUMAN Keratin, type II cytoskeletal 6A OS=Homo sapiens GN=KRT6A PE=1 SV=3	1303	60293	31	31	23	23	2857	764	1	0	0	436.891	1307.65	3	1307.65	0.0038	2	37.26	0.00019	K	NKYEDEINKR	T
3	4	1::CONT_P02538	CONT_P02538|K2C6A_HUMAN Keratin, type II cytoskeletal 6A OS=Homo sapiens GN=KRT6A PE=1 SV=3	1303	60293	31	31	23	23	2889	1720	1	0	1	439.238	1314.69	3	1314.69	0.0034	1	65.04	3.1e-07	R	NTKQEIAEINR	M
3	4	1::CONT_P02538	CONT_P02538|K2C6A_HUMAN Keratin, type II cytoskeletal 6A OS=Homo sapiens GN=KRT6A PE=1 SV=3	1303	60293	31	31	23	23	3047	5224	1	0	0	665.368	1328.72	2	1328.72	0.0028	0	50.4	9.1e-06	R	NLDLDSIIAEVK	A
3	4	1::CONT_P02538	CONT_P02538|K2C6A_HUMAN Keratin, type II cytoskeletal 6A OS=Homo sapiens GN=KRT6A PE=1 SV=3	1303	60293	31	31	23	23	3137	2473	1	0	1	675.867	1349.72	2	1349.72	0.0009	1	46.7	2.1e-05	R	TAAENEFVTLKK	D
3	4	1::CONT_P02538	CONT_P02538|K2C6A_HUMAN Keratin, type II cytoskeletal 6A OS=Homo sapiens GN=KRT6A PE=1 SV=3	1303	60293	31	31	23	23	3156	3280	1	0	1	679.372	1356.73	2	1356.72	0.0039	1	70.46	9e-08	K	NKLEGLEDALQK	A
3	4	1::CONT_P02538	CONT_P02538|K2C6A_HUMAN Keratin, type II cytoskeletal 6A OS=Homo sapiens GN=KRT6A PE=1 SV=3	1303	60293	31	31	23	23	3157	3287	1	0	1	453.25	1356.73	3	1356.72	0.0048	1	40.36	9.2e-05	K	NKLEGLEDALQK	A
3	4	1::CONT_P02538	CONT_P02538|K2C6A_HUMAN Keratin, type II cytoskeletal 6A OS=Homo sapiens GN=KRT6A PE=1 SV=3	1303	60293	31	31	23	23	3291	4796	1	0	1	704.361	1406.71	2	1406.7	0.003	0	81.2	7.6e-09	K	ADTLTDEINFLR	A
3	4	1::CONT_P02538	CONT_P02538|K2C6A_HUMAN Keratin, type II cytoskeletal 6A OS=Homo sapiens GN=KRT6A PE=1 SV=3	1303	60293	31	31	23	23	3344	2394	1	0	1	712.822	1423.63	2	1423.63	0.0038	0	57.62	1.7e-06	R	GSGGLGGACGGAGFGSR	S
3	4	1::CONT_P02538	CONT_P02538|K2C6A_HUMAN Keratin, type II cytoskeletal 6A OS=Homo sapiens GN=KRT6A PE=1 SV=3	1303	60293	31	31	23	23	3463	2826	1	0	1	724.393	1446.77	2	1446.77	0.0029	0	106.09	2.5e-11	R	AIGGGLSSVGGGSSTIK	Y
3	4	1::CONT_P02538	CONT_P02538|K2C6A_HUMAN Keratin, type II cytoskeletal 6A OS=Homo sapiens GN=KRT6A PE=1 SV=3	1303	60293	31	31	23	23	4045	3003	1	0	1	799.885	1597.76	2	1597.75	0.0032	0	119.09	1.2e-12	R	ISIGGGSCAISGGYGSR	A
3	4	1::CONT_P02538	CONT_P02538|K2C6A_HUMAN Keratin, type II cytoskeletal 6A OS=Homo sapiens GN=KRT6A PE=1 SV=3	1303	60293	31	31	23	23	4046	3066	1	0	1	799.886	1597.76	2	1597.75	0.0052	0	62.88	5.2e-07	R	ISIGGGSCAISGGYGSR	A
3	4	1::CONT_P02538	CONT_P02538|K2C6A_HUMAN Keratin, type II cytoskeletal 6A OS=Homo sapiens GN=KRT6A PE=1 SV=3	1303	60293	31	31	23	23	4155	3737	1	0	1	829.901	1657.79	2	1657.78	0.0027	0	94.8	3.3e-10	K	QCANLQAAIADAEQR	G
3	5	1::CONT_Q8N1N4	CONT_Q8N1N4|K2C78_HUMAN Keratin, type II cytoskeletal 78 OS=Homo sapiens GN=KRT78 PE=2 SV=2	64	57629	2	2	2	2	440	1507	1	0	0	453.739	905.463	2	905.461	0.0019	0	36.58	0.00043	R	FLEQQNK	V
3	5	1::CONT_Q8N1N4	CONT_Q8N1N4|K2C78_HUMAN Keratin, type II cytoskeletal 78 OS=Homo sapiens GN=KRT78 PE=2 SV=2	64	57629	2	2	2	2	2031	775	1	0	1	396.892	1187.65	3	1187.65	0.0028	1	41.06	7.8e-05	R	LQSQTENLKK	Q
3		1::CONT_Q5XQN5	CONT_Q5XQN5|K2C5_BOVIN Keratin, type II cytoskeletal 5 OS=Bos taurus GN=KRT5 PE=1 SV=1	1478	63069	43	43	19	19	69	1723	1	0	0	366.699	731.383	2	731.381	0.0014	0	37.15	0.00032	R	LDSELR	N
3		1::CONT_Q5XQN5	CONT_Q5XQN5|K2C5_BOVIN Keratin, type II cytoskeletal 5 OS=Bos taurus GN=KRT5 PE=1 SV=1	1478	63069	43	43	19	19	216	3378	1	0	0	414.22	826.425	2	826.423	0.0024	0	39.66	0.00017	K	FASFIDK	V
3		1::CONT_Q5XQN5	CONT_Q5XQN5|K2C5_BOVIN Keratin, type II cytoskeletal 5 OS=Bos taurus GN=KRT5 PE=1 SV=1	1478	63069	43	43	19	19	440	1507	1	0	0	453.739	905.463	2	905.461	0.0019	0	36.58	0.00043	R	FLEQQNK	V
3		1::CONT_Q5XQN5	CONT_Q5XQN5|K2C5_BOVIN Keratin, type II cytoskeletal 5 OS=Bos taurus GN=KRT5 PE=1 SV=1	1478	63069	43	43	19	19	976	1014	1	0	1	508.236	1014.46	2	1014.46	0.0014	0	50.79	8.3e-06	K	HEISEMNR	M
3		1::CONT_Q5XQN5	CONT_Q5XQN5|K2C5_BOVIN Keratin, type II cytoskeletal 5 OS=Bos taurus GN=KRT5 PE=1 SV=1	1478	63069	43	43	19	19	1203	804	1	0	1	516.231	1030.45	2	1030.45	-0.0024	0	30.78	0.00084	K	HEISEMNR	M
3		1::CONT_Q5XQN5	CONT_Q5XQN5|K2C5_BOVIN Keratin, type II cytoskeletal 5 OS=Bos taurus GN=KRT5 PE=1 SV=1	1478	63069	43	43	19	19	1204	742	1	0	1	516.233	1030.45	2	1030.45	0.0013	0	21.48	0.0071	K	HEISEMNR	M
3		1::CONT_Q5XQN5	CONT_Q5XQN5|K2C5_BOVIN Keratin, type II cytoskeletal 5 OS=Bos taurus GN=KRT5 PE=1 SV=1	1478	63069	43	43	19	19	1205	535	1	0	1	516.233	1030.45	2	1030.45	0.0021	0	43.51	4.5e-05	K	HEISEMNR	M
3		1::CONT_Q5XQN5	CONT_Q5XQN5|K2C5_BOVIN Keratin, type II cytoskeletal 5 OS=Bos taurus GN=KRT5 PE=1 SV=1	1478	63069	43	43	19	19	1206	647	1	0	1	516.234	1030.45	2	1030.45	0.0022	0	25.69	0.0027	K	HEISEMNR	M
3		1::CONT_Q5XQN5	CONT_Q5XQN5|K2C5_BOVIN Keratin, type II cytoskeletal 5 OS=Bos taurus GN=KRT5 PE=1 SV=1	1478	63069	43	43	19	19	1207	596	1	0	1	516.234	1030.45	2	1030.45	0.0022	0	38.26	0.00015	K	HEISEMNR	M
3		1::CONT_Q5XQN5	CONT_Q5XQN5|K2C5_BOVIN Keratin, type II cytoskeletal 5 OS=Bos taurus GN=KRT5 PE=1 SV=1	1478	63069	43	43	19	19	1208	501	1	0	1	516.234	1030.45	2	1030.45	0.0024	0	39.87	0.0001	K	HEISEMNR	M
3		1::CONT_Q5XQN5	CONT_Q5XQN5|K2C5_BOVIN Keratin, type II cytoskeletal 5 OS=Bos taurus GN=KRT5 PE=1 SV=1	1478	63069	43	43	19	19	1209	425	1	0	1	516.234	1030.45	2	1030.45	0.0033	0	46.79	2.1e-05	K	HEISEMNR	M
3		1::CONT_Q5XQN5	CONT_Q5XQN5|K2C5_BOVIN Keratin, type II cytoskeletal 5 OS=Bos taurus GN=KRT5 PE=1 SV=1	1478	63069	43	43	19	19	1210	460	1	0	1	516.234	1030.45	2	1030.45	0.0034	0	39.78	0.00011	K	HEISEMNR	M
3		1::CONT_Q5XQN5	CONT_Q5XQN5|K2C5_BOVIN Keratin, type II cytoskeletal 5 OS=Bos taurus GN=KRT5 PE=1 SV=1	1478	63069	43	43	19	19	1215	546	1	0	1	516.771	1031.53	2	1031.52	0.002	1	21.9	0.0065	R	TEEREQIK	T
3		1::CONT_Q5XQN5	CONT_Q5XQN5|K2C5_BOVIN Keratin, type II cytoskeletal 5 OS=Bos taurus GN=KRT5 PE=1 SV=1	1478	63069	43	43	19	19	1216	579	1	0	1	516.771	1031.53	2	1031.52	0.0026	1	15.62	0.027	R	TEEREQIK	T
3		1::CONT_Q5XQN5	CONT_Q5XQN5|K2C5_BOVIN Keratin, type II cytoskeletal 5 OS=Bos taurus GN=KRT5 PE=1 SV=1	1478	63069	43	43	19	19	1377	1052	1	0	0	356.177	1065.51	3	1065.51	0.0008	1	50.04	1.3e-05	K	YEDEINKR	T
3		1::CONT_Q5XQN5	CONT_Q5XQN5|K2C5_BOVIN Keratin, type II cytoskeletal 5 OS=Bos taurus GN=KRT5 PE=1 SV=1	1478	63069	43	43	19	19	1378	1063	1	0	0	533.763	1065.51	2	1065.51	0.0015	1	55.81	3.5e-06	K	YEDEINKR	T
3		1::CONT_Q5XQN5	CONT_Q5XQN5|K2C5_BOVIN Keratin, type II cytoskeletal 5 OS=Bos taurus GN=KRT5 PE=1 SV=1	1478	63069	43	43	19	19	1897	2483	1	0	1	578.273	1154.53	2	1154.53	0.0035	0	38.13	0.00015	R	EYQELMNTK	L
3		1::CONT_Q5XQN5	CONT_Q5XQN5|K2C5_BOVIN Keratin, type II cytoskeletal 5 OS=Bos taurus GN=KRT5 PE=1 SV=1	1478	63069	43	43	19	19	1957	1717	1	0	1	586.27	1170.53	2	1170.52	0.003	0	41.74	6.7e-05	R	EYQELMNTK	L
3		1::CONT_Q5XQN5	CONT_Q5XQN5|K2C5_BOVIN Keratin, type II cytoskeletal 5 OS=Bos taurus GN=KRT5 PE=1 SV=1	1478	63069	43	43	19	19	1958	1678	1	0	1	586.271	1170.53	2	1170.52	0.0042	0	40.55	8.8e-05	R	EYQELMNTK	L
3		1::CONT_Q5XQN5	CONT_Q5XQN5|K2C5_BOVIN Keratin, type II cytoskeletal 5 OS=Bos taurus GN=KRT5 PE=1 SV=1	1478	63069	43	43	19	19	2049	1782	1	0	1	597.792	1193.57	2	1193.57	0.0024	0	70.63	8.6e-08	K	YEELQQTAGR	H
3		1::CONT_Q5XQN5	CONT_Q5XQN5|K2C5_BOVIN Keratin, type II cytoskeletal 5 OS=Bos taurus GN=KRT5 PE=1 SV=1	1478	63069	43	43	19	19	2091	988	1	0	1	601.35	1200.68	2	1200.68	0.002	2	51.98	6.3e-06	R	LRSEIDNVKK	Q
3		1::CONT_Q5XQN5	CONT_Q5XQN5|K2C5_BOVIN Keratin, type II cytoskeletal 5 OS=Bos taurus GN=KRT5 PE=1 SV=1	1478	63069	43	43	19	19	2435	4453	1	0	1	619.791	1237.57	2	1237.56	0.0024	0	41.14	7.7e-05	R	NMQDLVEDFK	N
3		1::CONT_Q5XQN5	CONT_Q5XQN5|K2C5_BOVIN Keratin, type II cytoskeletal 5 OS=Bos taurus GN=KRT5 PE=1 SV=1	1478	63069	43	43	19	19	2436	4497	1	0	1	619.792	1237.57	2	1237.56	0.0038	0	41.86	6.5e-05	R	NMQDLVEDFK	N
3		1::CONT_Q5XQN5	CONT_Q5XQN5|K2C5_BOVIN Keratin, type II cytoskeletal 5 OS=Bos taurus GN=KRT5 PE=1 SV=1	1478	63069	43	43	19	19	2632	4315	1	0	0	632.352	1262.69	2	1262.69	0.0026	0	76.37	3.3e-08	K	LALDVEIATYR	K
3		1::CONT_Q5XQN5	CONT_Q5XQN5|K2C5_BOVIN Keratin, type II cytoskeletal 5 OS=Bos taurus GN=KRT5 PE=1 SV=1	1478	63069	43	43	19	19	2633	4404	1	0	0	632.352	1262.69	2	1262.69	0.0029	0	72.31	8.5e-08	K	LALDVEIATYR	K
3		1::CONT_Q5XQN5	CONT_Q5XQN5|K2C5_BOVIN Keratin, type II cytoskeletal 5 OS=Bos taurus GN=KRT5 PE=1 SV=1	1478	63069	43	43	19	19	2736	3888	1	0	1	641.822	1281.63	2	1281.63	0.0013	0	100.31	9.3e-11	R	TTAENEFVMLK	K
3		1::CONT_Q5XQN5	CONT_Q5XQN5|K2C5_BOVIN Keratin, type II cytoskeletal 5 OS=Bos taurus GN=KRT5 PE=1 SV=1	1478	63069	43	43	19	19	2762	581	1	0	1	429.906	1286.7	3	1286.69	0.0032	2	20.81	0.0083	R	VRTEEREQIK	T
3		1::CONT_Q5XQN5	CONT_Q5XQN5|K2C5_BOVIN Keratin, type II cytoskeletal 5 OS=Bos taurus GN=KRT5 PE=1 SV=1	1478	63069	43	43	19	19	2833	5247	1	0	1	651.863	1301.71	2	1301.71	0.0036	0	61.13	7.7e-07	R	SLDLDSIIAEVK	A
3		1::CONT_Q5XQN5	CONT_Q5XQN5|K2C5_BOVIN Keratin, type II cytoskeletal 5 OS=Bos taurus GN=KRT5 PE=1 SV=1	1478	63069	43	43	19	19	2834	5206	1	0	1	651.864	1301.71	2	1301.71	0.0055	0	87.91	1.6e-09	R	SLDLDSIIAEVK	A
3		1::CONT_Q5XQN5	CONT_Q5XQN5|K2C5_BOVIN Keratin, type II cytoskeletal 5 OS=Bos taurus GN=KRT5 PE=1 SV=1	1478	63069	43	43	19	19	2856	1351	1	0	0	654.832	1307.65	2	1307.65	0.0032	2	54.91	3.2e-06	K	NKYEDEINKR	T
3		1::CONT_Q5XQN5	CONT_Q5XQN5|K2C5_BOVIN Keratin, type II cytoskeletal 5 OS=Bos taurus GN=KRT5 PE=1 SV=1	1478	63069	43	43	19	19	2857	764	1	0	0	436.891	1307.65	3	1307.65	0.0038	2	37.26	0.00019	K	NKYEDEINKR	T
3		1::CONT_Q5XQN5	CONT_Q5XQN5|K2C5_BOVIN Keratin, type II cytoskeletal 5 OS=Bos taurus GN=KRT5 PE=1 SV=1	1478	63069	43	43	19	19	3159	857	1	0	1	453.554	1357.64	3	1357.64	-0.0017	1	52.53	5.6e-06	R	NTKHEISEMNR	M
3		1::CONT_Q5XQN5	CONT_Q5XQN5|K2C5_BOVIN Keratin, type II cytoskeletal 5 OS=Bos taurus GN=KRT5 PE=1 SV=1	1478	63069	43	43	19	19	3160	891	1	0	1	453.554	1357.64	3	1357.64	0.0002	1	48.19	1.5e-05	R	NTKHEISEMNR	M
3		1::CONT_Q5XQN5	CONT_Q5XQN5|K2C5_BOVIN Keratin, type II cytoskeletal 5 OS=Bos taurus GN=KRT5 PE=1 SV=1	1478	63069	43	43	19	19	3161	874	1	0	1	679.829	1357.64	2	1357.64	0.0024	1	53.87	4.1e-06	R	NTKHEISEMNR	M
3		1::CONT_Q5XQN5	CONT_Q5XQN5|K2C5_BOVIN Keratin, type II cytoskeletal 5 OS=Bos taurus GN=KRT5 PE=1 SV=1	1478	63069	43	43	19	19	3201	353	1	0	1	458.887	1373.64	3	1373.64	0.0028	1	43.04	5e-05	R	NTKHEISEMNR	M
3		1::CONT_Q5XQN5	CONT_Q5XQN5|K2C5_BOVIN Keratin, type II cytoskeletal 5 OS=Bos taurus GN=KRT5 PE=1 SV=1	1478	63069	43	43	19	19	3202	417	1	0	1	458.887	1373.64	3	1373.64	0.0043	1	20.7	0.0085	R	NTKHEISEMNR	M
3		1::CONT_Q5XQN5	CONT_Q5XQN5|K2C5_BOVIN Keratin, type II cytoskeletal 5 OS=Bos taurus GN=KRT5 PE=1 SV=1	1478	63069	43	43	19	19	3203	387	1	0	1	458.887	1373.64	3	1373.64	0.0045	1	16.49	0.022	R	NTKHEISEMNR	M
3		1::CONT_Q5XQN5	CONT_Q5XQN5|K2C5_BOVIN Keratin, type II cytoskeletal 5 OS=Bos taurus GN=KRT5 PE=1 SV=1	1478	63069	43	43	19	19	3204	488	1	0	1	458.887	1373.64	3	1373.64	0.0047	1	20.48	0.009	R	NTKHEISEMNR	M
3		1::CONT_Q5XQN5	CONT_Q5XQN5|K2C5_BOVIN Keratin, type II cytoskeletal 5 OS=Bos taurus GN=KRT5 PE=1 SV=1	1478	63069	43	43	19	19	3348	4926	1	0	1	713.342	1424.67	2	1424.67	0.0026	0	78.77	1.3e-08	K	VDALMDEINFMK	M
3		1::CONT_Q5XQN5	CONT_Q5XQN5|K2C5_BOVIN Keratin, type II cytoskeletal 5 OS=Bos taurus GN=KRT5 PE=1 SV=1	1478	63069	43	43	19	19	3363	2592	1	0	1	476.247	1425.72	3	1425.72	0.003	1	39.49	0.00011	R	TTAENEFVMLKK	D
3		1::CONT_Q5XQN5	CONT_Q5XQN5|K2C5_BOVIN Keratin, type II cytoskeletal 5 OS=Bos taurus GN=KRT5 PE=1 SV=1	1478	63069	43	43	19	19	3395	4450	1	0	1	721.341	1440.67	2	1440.66	0.0044	0	69.22	1.2e-07	K	VDALMDEINFMK	M
3		1::CONT_Q5XQN5	CONT_Q5XQN5|K2C5_BOVIN Keratin, type II cytoskeletal 5 OS=Bos taurus GN=KRT5 PE=1 SV=1	1478	63069	43	43	19	19	4284	3520	1	0	1	851.404	1700.79	2	1700.79	0.0026	0	101.3	7.4e-11	K	QCANLQNAIADAEQR	G
3		1::CONT_Q5XQN5	CONT_Q5XQN5|K2C5_BOVIN Keratin, type II cytoskeletal 5 OS=Bos taurus GN=KRT5 PE=1 SV=1	1478	63069	43	43	19	19	4285	3527	1	0	1	567.938	1700.79	3	1700.79	0.0036	0	58.39	1.4e-06	K	QCANLQNAIADAEQR	G
3		1::CONT_Q922U2	CONT_Q922U2|K2C5_MOUSE Keratin, type II cytoskeletal 5 OS=Mus musculus GN=Krt5 PE=1 SV=1	1288	61957	39	39	17	17	69	1723	1	0	0	366.699	731.383	2	731.381	0.0014	0	37.15	0.00032	R	LDSELR	N
3		1::CONT_Q922U2	CONT_Q922U2|K2C5_MOUSE Keratin, type II cytoskeletal 5 OS=Mus musculus GN=Krt5 PE=1 SV=1	1288	61957	39	39	17	17	216	3378	1	0	0	414.22	826.425	2	826.423	0.0024	0	39.66	0.00017	K	FASFIDK	V
3		1::CONT_Q922U2	CONT_Q922U2|K2C5_MOUSE Keratin, type II cytoskeletal 5 OS=Mus musculus GN=Krt5 PE=1 SV=1	1288	61957	39	39	17	17	440	1507	1	0	0	453.739	905.463	2	905.461	0.0019	0	36.58	0.00043	R	FLEQQNK	V
3		1::CONT_Q922U2	CONT_Q922U2|K2C5_MOUSE Keratin, type II cytoskeletal 5 OS=Mus musculus GN=Krt5 PE=1 SV=1	1288	61957	39	39	17	17	976	1014	1	0	1	508.236	1014.46	2	1014.46	0.0014	0	50.79	8.3e-06	K	HEISEMNR	M
3		1::CONT_Q922U2	CONT_Q922U2|K2C5_MOUSE Keratin, type II cytoskeletal 5 OS=Mus musculus GN=Krt5 PE=1 SV=1	1288	61957	39	39	17	17	1203	804	1	0	1	516.231	1030.45	2	1030.45	-0.0024	0	30.78	0.00084	K	HEISEMNR	M
3		1::CONT_Q922U2	CONT_Q922U2|K2C5_MOUSE Keratin, type II cytoskeletal 5 OS=Mus musculus GN=Krt5 PE=1 SV=1	1288	61957	39	39	17	17	1204	742	1	0	1	516.233	1030.45	2	1030.45	0.0013	0	21.48	0.0071	K	HEISEMNR	M
3		1::CONT_Q922U2	CONT_Q922U2|K2C5_MOUSE Keratin, type II cytoskeletal 5 OS=Mus musculus GN=Krt5 PE=1 SV=1	1288	61957	39	39	17	17	1205	535	1	0	1	516.233	1030.45	2	1030.45	0.0021	0	43.51	4.5e-05	K	HEISEMNR	M
3		1::CONT_Q922U2	CONT_Q922U2|K2C5_MOUSE Keratin, type II cytoskeletal 5 OS=Mus musculus GN=Krt5 PE=1 SV=1	1288	61957	39	39	17	17	1206	647	1	0	1	516.234	1030.45	2	1030.45	0.0022	0	25.69	0.0027	K	HEISEMNR	M
3		1::CONT_Q922U2	CONT_Q922U2|K2C5_MOUSE Keratin, type II cytoskeletal 5 OS=Mus musculus GN=Krt5 PE=1 SV=1	1288	61957	39	39	17	17	1207	596	1	0	1	516.234	1030.45	2	1030.45	0.0022	0	38.26	0.00015	K	HEISEMNR	M
3		1::CONT_Q922U2	CONT_Q922U2|K2C5_MOUSE Keratin, type II cytoskeletal 5 OS=Mus musculus GN=Krt5 PE=1 SV=1	1288	61957	39	39	17	17	1208	501	1	0	1	516.234	1030.45	2	1030.45	0.0024	0	39.87	0.0001	K	HEISEMNR	M
3		1::CONT_Q922U2	CONT_Q922U2|K2C5_MOUSE Keratin, type II cytoskeletal 5 OS=Mus musculus GN=Krt5 PE=1 SV=1	1288	61957	39	39	17	17	1209	425	1	0	1	516.234	1030.45	2	1030.45	0.0033	0	46.79	2.1e-05	K	HEISEMNR	M
3		1::CONT_Q922U2	CONT_Q922U2|K2C5_MOUSE Keratin, type II cytoskeletal 5 OS=Mus musculus GN=Krt5 PE=1 SV=1	1288	61957	39	39	17	17	1210	460	1	0	1	516.234	1030.45	2	1030.45	0.0034	0	39.78	0.00011	K	HEISEMNR	M
3		1::CONT_Q922U2	CONT_Q922U2|K2C5_MOUSE Keratin, type II cytoskeletal 5 OS=Mus musculus GN=Krt5 PE=1 SV=1	1288	61957	39	39	17	17	1215	546	1	0	1	516.771	1031.53	2	1031.52	0.002	1	21.9	0.0065	R	TEEREQIK	T
3		1::CONT_Q922U2	CONT_Q922U2|K2C5_MOUSE Keratin, type II cytoskeletal 5 OS=Mus musculus GN=Krt5 PE=1 SV=1	1288	61957	39	39	17	17	1216	579	1	0	1	516.771	1031.53	2	1031.52	0.0026	1	15.62	0.027	R	TEEREQIK	T
3		1::CONT_Q922U2	CONT_Q922U2|K2C5_MOUSE Keratin, type II cytoskeletal 5 OS=Mus musculus GN=Krt5 PE=1 SV=1	1288	61957	39	39	17	17	1377	1052	1	0	0	356.177	1065.51	3	1065.51	0.0008	1	50.04	1.3e-05	K	YEDEINKR	T
3		1::CONT_Q922U2	CONT_Q922U2|K2C5_MOUSE Keratin, type II cytoskeletal 5 OS=Mus musculus GN=Krt5 PE=1 SV=1	1288	61957	39	39	17	17	1378	1063	1	0	0	533.763	1065.51	2	1065.51	0.0015	1	55.81	3.5e-06	K	YEDEINKR	T
3		1::CONT_Q922U2	CONT_Q922U2|K2C5_MOUSE Keratin, type II cytoskeletal 5 OS=Mus musculus GN=Krt5 PE=1 SV=1	1288	61957	39	39	17	17	1897	2483	1	0	1	578.273	1154.53	2	1154.53	0.0035	0	38.13	0.00015	R	EYQELMNTK	L
3		1::CONT_Q922U2	CONT_Q922U2|K2C5_MOUSE Keratin, type II cytoskeletal 5 OS=Mus musculus GN=Krt5 PE=1 SV=1	1288	61957	39	39	17	17	1957	1717	1	0	1	586.27	1170.53	2	1170.52	0.003	0	41.74	6.7e-05	R	EYQELMNTK	L
3		1::CONT_Q922U2	CONT_Q922U2|K2C5_MOUSE Keratin, type II cytoskeletal 5 OS=Mus musculus GN=Krt5 PE=1 SV=1	1288	61957	39	39	17	17	1958	1678	1	0	1	586.271	1170.53	2	1170.52	0.0042	0	40.55	8.8e-05	R	EYQELMNTK	L
3		1::CONT_Q922U2	CONT_Q922U2|K2C5_MOUSE Keratin, type II cytoskeletal 5 OS=Mus musculus GN=Krt5 PE=1 SV=1	1288	61957	39	39	17	17	2049	1782	1	0	1	597.792	1193.57	2	1193.57	0.0024	0	70.63	8.6e-08	K	YEELQQTAGR	H
3		1::CONT_Q922U2	CONT_Q922U2|K2C5_MOUSE Keratin, type II cytoskeletal 5 OS=Mus musculus GN=Krt5 PE=1 SV=1	1288	61957	39	39	17	17	2091	988	1	0	1	601.35	1200.68	2	1200.68	0.002	2	51.98	6.3e-06	R	LRSEIDNVKK	Q
3		1::CONT_Q922U2	CONT_Q922U2|K2C5_MOUSE Keratin, type II cytoskeletal 5 OS=Mus musculus GN=Krt5 PE=1 SV=1	1288	61957	39	39	17	17	2632	4315	1	0	0	632.352	1262.69	2	1262.69	0.0026	0	76.37	3.3e-08	K	LALDVEIATYR	K
3		1::CONT_Q922U2	CONT_Q922U2|K2C5_MOUSE Keratin, type II cytoskeletal 5 OS=Mus musculus GN=Krt5 PE=1 SV=1	1288	61957	39	39	17	17	2633	4404	1	0	0	632.352	1262.69	2	1262.69	0.0029	0	72.31	8.5e-08	K	LALDVEIATYR	K
3		1::CONT_Q922U2	CONT_Q922U2|K2C5_MOUSE Keratin, type II cytoskeletal 5 OS=Mus musculus GN=Krt5 PE=1 SV=1	1288	61957	39	39	17	17	2736	3888	1	0	1	641.822	1281.63	2	1281.63	0.0013	0	100.31	9.3e-11	R	TTAENEFVMLK	K
3		1::CONT_Q922U2	CONT_Q922U2|K2C5_MOUSE Keratin, type II cytoskeletal 5 OS=Mus musculus GN=Krt5 PE=1 SV=1	1288	61957	39	39	17	17	2762	581	1	0	1	429.906	1286.7	3	1286.69	0.0032	2	20.81	0.0083	R	VRTEEREQIK	T
3		1::CONT_Q922U2	CONT_Q922U2|K2C5_MOUSE Keratin, type II cytoskeletal 5 OS=Mus musculus GN=Krt5 PE=1 SV=1	1288	61957	39	39	17	17	2833	5247	1	0	1	651.863	1301.71	2	1301.71	0.0036	0	61.13	7.7e-07	R	SLDLDSIIAEVK	A
3		1::CONT_Q922U2	CONT_Q922U2|K2C5_MOUSE Keratin, type II cytoskeletal 5 OS=Mus musculus GN=Krt5 PE=1 SV=1	1288	61957	39	39	17	17	2834	5206	1	0	1	651.864	1301.71	2	1301.71	0.0055	0	87.91	1.6e-09	R	SLDLDSIIAEVK	A
3		1::CONT_Q922U2	CONT_Q922U2|K2C5_MOUSE Keratin, type II cytoskeletal 5 OS=Mus musculus GN=Krt5 PE=1 SV=1	1288	61957	39	39	17	17	2856	1351	1	0	0	654.832	1307.65	2	1307.65	0.0032	2	54.91	3.2e-06	K	NKYEDEINKR	T
3		1::CONT_Q922U2	CONT_Q922U2|K2C5_MOUSE Keratin, type II cytoskeletal 5 OS=Mus musculus GN=Krt5 PE=1 SV=1	1288	61957	39	39	17	17	2857	764	1	0	0	436.891	1307.65	3	1307.65	0.0038	2	37.26	0.00019	K	NKYEDEINKR	T
3		1::CONT_Q922U2	CONT_Q922U2|K2C5_MOUSE Keratin, type II cytoskeletal 5 OS=Mus musculus GN=Krt5 PE=1 SV=1	1288	61957	39	39	17	17	3159	857	1	0	1	453.554	1357.64	3	1357.64	-0.0017	1	52.53	5.6e-06	R	NTKHEISEMNR	M
3		1::CONT_Q922U2	CONT_Q922U2|K2C5_MOUSE Keratin, type II cytoskeletal 5 OS=Mus musculus GN=Krt5 PE=1 SV=1	1288	61957	39	39	17	17	3160	891	1	0	1	453.554	1357.64	3	1357.64	0.0002	1	48.19	1.5e-05	R	NTKHEISEMNR	M
3		1::CONT_Q922U2	CONT_Q922U2|K2C5_MOUSE Keratin, type II cytoskeletal 5 OS=Mus musculus GN=Krt5 PE=1 SV=1	1288	61957	39	39	17	17	3161	874	1	0	1	679.829	1357.64	2	1357.64	0.0024	1	53.87	4.1e-06	R	NTKHEISEMNR	M
3		1::CONT_Q922U2	CONT_Q922U2|K2C5_MOUSE Keratin, type II cytoskeletal 5 OS=Mus musculus GN=Krt5 PE=1 SV=1	1288	61957	39	39	17	17	3201	353	1	0	1	458.887	1373.64	3	1373.64	0.0028	1	43.04	5e-05	R	NTKHEISEMNR	M
3		1::CONT_Q922U2	CONT_Q922U2|K2C5_MOUSE Keratin, type II cytoskeletal 5 OS=Mus musculus GN=Krt5 PE=1 SV=1	1288	61957	39	39	17	17	3202	417	1	0	1	458.887	1373.64	3	1373.64	0.0043	1	20.7	0.0085	R	NTKHEISEMNR	M
3		1::CONT_Q922U2	CONT_Q922U2|K2C5_MOUSE Keratin, type II cytoskeletal 5 OS=Mus musculus GN=Krt5 PE=1 SV=1	1288	61957	39	39	17	17	3203	387	1	0	1	458.887	1373.64	3	1373.64	0.0045	1	16.49	0.022	R	NTKHEISEMNR	M
3		1::CONT_Q922U2	CONT_Q922U2|K2C5_MOUSE Keratin, type II cytoskeletal 5 OS=Mus musculus GN=Krt5 PE=1 SV=1	1288	61957	39	39	17	17	3204	488	1	0	1	458.887	1373.64	3	1373.64	0.0047	1	20.48	0.009	R	NTKHEISEMNR	M
3		1::CONT_Q922U2	CONT_Q922U2|K2C5_MOUSE Keratin, type II cytoskeletal 5 OS=Mus musculus GN=Krt5 PE=1 SV=1	1288	61957	39	39	17	17	3348	4926	1	0	1	713.342	1424.67	2	1424.67	0.0026	0	78.77	1.3e-08	R	VDALMDEINFMK	M
3		1::CONT_Q922U2	CONT_Q922U2|K2C5_MOUSE Keratin, type II cytoskeletal 5 OS=Mus musculus GN=Krt5 PE=1 SV=1	1288	61957	39	39	17	17	3363	2592	1	0	1	476.247	1425.72	3	1425.72	0.003	1	39.49	0.00011	R	TTAENEFVMLKK	D
3		1::CONT_Q922U2	CONT_Q922U2|K2C5_MOUSE Keratin, type II cytoskeletal 5 OS=Mus musculus GN=Krt5 PE=1 SV=1	1288	61957	39	39	17	17	3395	4450	1	0	1	721.341	1440.67	2	1440.66	0.0044	0	69.22	1.2e-07	R	VDALMDEINFMK	M
3		1::CONT_P04259	CONT_P04259|K2C6B_HUMAN Keratin, type II cytoskeletal 6B OS=Homo sapiens GN=KRT6B PE=1 SV=5	1194	60315	29	29	21	21	69	1723	1	0	0	366.699	731.383	2	731.381	0.0014	0	37.15	0.00032	R	LDSELR	N
3		1::CONT_P04259	CONT_P04259|K2C6B_HUMAN Keratin, type II cytoskeletal 6B OS=Homo sapiens GN=KRT6B PE=1 SV=5	1194	60315	29	29	21	21	216	3378	1	0	0	414.22	826.425	2	826.423	0.0024	0	39.66	0.00017	K	FASFIDK	V
3		1::CONT_P04259	CONT_P04259|K2C6B_HUMAN Keratin, type II cytoskeletal 6B OS=Homo sapiens GN=KRT6B PE=1 SV=5	1194	60315	29	29	21	21	440	1507	1	0	0	453.739	905.463	2	905.461	0.0019	0	36.58	0.00043	R	FLEQQNK	V
3		1::CONT_P04259	CONT_P04259|K2C6B_HUMAN Keratin, type II cytoskeletal 6B OS=Homo sapiens GN=KRT6B PE=1 SV=5	1194	60315	29	29	21	21	693	537	1	0	1	478.265	954.516	2	954.513	0.0026	1	41.06	7.8e-05	R	SEIDHVKK	Q
3		1::CONT_P04259	CONT_P04259|K2C6B_HUMAN Keratin, type II cytoskeletal 6B OS=Homo sapiens GN=KRT6B PE=1 SV=5	1194	60315	29	29	21	21	802	869	1	0	1	483.25	964.485	2	964.484	0.0014	1	40.06	9.9e-05	R	RGFSANSAR	L
3		1::CONT_P04259	CONT_P04259|K2C6B_HUMAN Keratin, type II cytoskeletal 6B OS=Homo sapiens GN=KRT6B PE=1 SV=5	1194	60315	29	29	21	21	910	534	1	0	1	501.765	1001.52	2	1001.51	0.0018	1	20.12	0.0097	R	AEEREQIK	T
3		1::CONT_P04259	CONT_P04259|K2C6B_HUMAN Keratin, type II cytoskeletal 6B OS=Homo sapiens GN=KRT6B PE=1 SV=5	1194	60315	29	29	21	21	1377	1052	1	0	0	356.177	1065.51	3	1065.51	0.0008	1	50.04	1.3e-05	K	YEDEINKR	T
3		1::CONT_P04259	CONT_P04259|K2C6B_HUMAN Keratin, type II cytoskeletal 6B OS=Homo sapiens GN=KRT6B PE=1 SV=5	1194	60315	29	29	21	21	1378	1063	1	0	0	533.763	1065.51	2	1065.51	0.0015	1	55.81	3.5e-06	K	YEDEINKR	T
3		1::CONT_P04259	CONT_P04259|K2C6B_HUMAN Keratin, type II cytoskeletal 6B OS=Homo sapiens GN=KRT6B PE=1 SV=5	1194	60315	29	29	21	21	1666	1960	1	0	0	554.275	1106.54	2	1106.54	0.0009	0	38.15	0.00015	K	AQYEEIAQR	S
3		1::CONT_P04259	CONT_P04259|K2C6B_HUMAN Keratin, type II cytoskeletal 6B OS=Homo sapiens GN=KRT6B PE=1 SV=5	1194	60315	29	29	21	21	1667	2002	1	0	0	554.276	1106.54	2	1106.54	0.002	0	41.59	6.9e-05	K	AQYEEIAQR	S
3		1::CONT_P04259	CONT_P04259|K2C6B_HUMAN Keratin, type II cytoskeletal 6B OS=Homo sapiens GN=KRT6B PE=1 SV=5	1194	60315	29	29	21	21	1987	3011	1	0	1	590.305	1178.6	2	1178.59	0.0029	0	62.67	5.4e-07	K	YEELQITAGR	H
3		1::CONT_P04259	CONT_P04259|K2C6B_HUMAN Keratin, type II cytoskeletal 6B OS=Homo sapiens GN=KRT6B PE=1 SV=5	1194	60315	29	29	21	21	1988	3059	1	0	1	590.307	1178.6	2	1178.59	0.0054	0	62.51	5.6e-07	K	YEELQITAGR	H
3		1::CONT_P04259	CONT_P04259|K2C6B_HUMAN Keratin, type II cytoskeletal 6B OS=Homo sapiens GN=KRT6B PE=1 SV=5	1194	60315	29	29	21	21	2103	3583	1	0	0	602.323	1202.63	2	1202.63	0.0029	0	49.62	1.1e-05	K	WTLLQEQGTK	T
3		1::CONT_P04259	CONT_P04259|K2C6B_HUMAN Keratin, type II cytoskeletal 6B OS=Homo sapiens GN=KRT6B PE=1 SV=5	1194	60315	29	29	21	21	2308	677	1	0	1	408.907	1223.7	3	1223.7	0.0016	2	35.21	0.0003	R	LRSEIDHVKK	Q
3		1::CONT_P04259	CONT_P04259|K2C6B_HUMAN Keratin, type II cytoskeletal 6B OS=Homo sapiens GN=KRT6B PE=1 SV=5	1194	60315	29	29	21	21	2309	711	1	0	1	408.908	1223.7	3	1223.7	0.0033	2	27.01	0.002	R	LRSEIDHVKK	Q
3		1::CONT_P04259	CONT_P04259|K2C6B_HUMAN Keratin, type II cytoskeletal 6B OS=Homo sapiens GN=KRT6B PE=1 SV=5	1194	60315	29	29	21	21	2632	4315	1	0	0	632.352	1262.69	2	1262.69	0.0026	0	76.37	3.3e-08	K	LALDVEIATYR	K
3		1::CONT_P04259	CONT_P04259|K2C6B_HUMAN Keratin, type II cytoskeletal 6B OS=Homo sapiens GN=KRT6B PE=1 SV=5	1194	60315	29	29	21	21	2633	4404	1	0	0	632.352	1262.69	2	1262.69	0.0029	0	72.31	8.5e-08	K	LALDVEIATYR	K
3		1::CONT_P04259	CONT_P04259|K2C6B_HUMAN Keratin, type II cytoskeletal 6B OS=Homo sapiens GN=KRT6B PE=1 SV=5	1194	60315	29	29	21	21	2856	1351	1	0	0	654.832	1307.65	2	1307.65	0.0032	2	54.91	3.2e-06	K	NKYEDEINKR	T
3		1::CONT_P04259	CONT_P04259|K2C6B_HUMAN Keratin, type II cytoskeletal 6B OS=Homo sapiens GN=KRT6B PE=1 SV=5	1194	60315	29	29	21	21	2857	764	1	0	0	436.891	1307.65	3	1307.65	0.0038	2	37.26	0.00019	K	NKYEDEINKR	T
3		1::CONT_P04259	CONT_P04259|K2C6B_HUMAN Keratin, type II cytoskeletal 6B OS=Homo sapiens GN=KRT6B PE=1 SV=5	1194	60315	29	29	21	21	2889	1720	1	0	1	439.238	1314.69	3	1314.69	0.0034	1	65.04	3.1e-07	R	NTKQEIAEINR	M
3		1::CONT_P04259	CONT_P04259|K2C6B_HUMAN Keratin, type II cytoskeletal 6B OS=Homo sapiens GN=KRT6B PE=1 SV=5	1194	60315	29	29	21	21	3047	5224	1	0	0	665.368	1328.72	2	1328.72	0.0028	0	50.4	9.1e-06	R	NLDLDSIIAEVK	A
3		1::CONT_P04259	CONT_P04259|K2C6B_HUMAN Keratin, type II cytoskeletal 6B OS=Homo sapiens GN=KRT6B PE=1 SV=5	1194	60315	29	29	21	21	3137	2473	1	0	1	675.867	1349.72	2	1349.72	0.0009	1	46.7	2.1e-05	R	TAAENEFVTLKK	D
3		1::CONT_P04259	CONT_P04259|K2C6B_HUMAN Keratin, type II cytoskeletal 6B OS=Homo sapiens GN=KRT6B PE=1 SV=5	1194	60315	29	29	21	21	3156	3280	1	0	1	679.372	1356.73	2	1356.72	0.0039	1	70.46	9e-08	K	NKLEGLEDALQK	A
3		1::CONT_P04259	CONT_P04259|K2C6B_HUMAN Keratin, type II cytoskeletal 6B OS=Homo sapiens GN=KRT6B PE=1 SV=5	1194	60315	29	29	21	21	3157	3287	1	0	1	453.25	1356.73	3	1356.72	0.0048	1	40.36	9.2e-05	K	NKLEGLEDALQK	A
3		1::CONT_P04259	CONT_P04259|K2C6B_HUMAN Keratin, type II cytoskeletal 6B OS=Homo sapiens GN=KRT6B PE=1 SV=5	1194	60315	29	29	21	21	3291	4796	1	0	1	704.361	1406.71	2	1406.7	0.003	0	81.2	7.6e-09	K	ADTLTDEINFLR	A
3		1::CONT_P04259	CONT_P04259|K2C6B_HUMAN Keratin, type II cytoskeletal 6B OS=Homo sapiens GN=KRT6B PE=1 SV=5	1194	60315	29	29	21	21	3344	2394	1	0	1	712.822	1423.63	2	1423.63	0.0038	0	57.62	1.7e-06	R	GSGGLGGACGGAGFGSR	S
3		1::CONT_P04259	CONT_P04259|K2C6B_HUMAN Keratin, type II cytoskeletal 6B OS=Homo sapiens GN=KRT6B PE=1 SV=5	1194	60315	29	29	21	21	4045	3003	1	0	1	799.885	1597.76	2	1597.75	0.0032	0	119.09	1.2e-12	R	ISIGGGSCAISGGYGSR	A
3		1::CONT_P04259	CONT_P04259|K2C6B_HUMAN Keratin, type II cytoskeletal 6B OS=Homo sapiens GN=KRT6B PE=1 SV=5	1194	60315	29	29	21	21	4046	3066	1	0	1	799.886	1597.76	2	1597.75	0.0052	0	62.88	5.2e-07	R	ISIGGGSCAISGGYGSR	A
3		1::CONT_P04259	CONT_P04259|K2C6B_HUMAN Keratin, type II cytoskeletal 6B OS=Homo sapiens GN=KRT6B PE=1 SV=5	1194	60315	29	29	21	21	4155	3737	1	0	1	829.901	1657.79	2	1657.78	0.0027	0	94.8	3.3e-10	K	QCANLQAAIADAEQR	G
3		1::CONT_P48668	CONT_P48668|K2C6C_HUMAN Keratin, type II cytoskeletal 6C OS=Homo sapiens GN=KRT6C PE=1 SV=3	1189	60273	29	29	21	21	69	1723	1	0	0	366.699	731.383	2	731.381	0.0014	0	37.15	0.00032	R	LDSELR	N
3		1::CONT_P48668	CONT_P48668|K2C6C_HUMAN Keratin, type II cytoskeletal 6C OS=Homo sapiens GN=KRT6C PE=1 SV=3	1189	60273	29	29	21	21	216	3378	1	0	0	414.22	826.425	2	826.423	0.0024	0	39.66	0.00017	K	FASFIDK	V
3		1::CONT_P48668	CONT_P48668|K2C6C_HUMAN Keratin, type II cytoskeletal 6C OS=Homo sapiens GN=KRT6C PE=1 SV=3	1189	60273	29	29	21	21	440	1507	1	0	0	453.739	905.463	2	905.461	0.0019	0	36.58	0.00043	R	FLEQQNK	V
3		1::CONT_P48668	CONT_P48668|K2C6C_HUMAN Keratin, type II cytoskeletal 6C OS=Homo sapiens GN=KRT6C PE=1 SV=3	1189	60273	29	29	21	21	693	537	1	0	1	478.265	954.516	2	954.513	0.0026	1	41.06	7.8e-05	R	SEIDHVKK	Q
3		1::CONT_P48668	CONT_P48668|K2C6C_HUMAN Keratin, type II cytoskeletal 6C OS=Homo sapiens GN=KRT6C PE=1 SV=3	1189	60273	29	29	21	21	802	869	1	0	1	483.25	964.485	2	964.484	0.0014	1	40.06	9.9e-05	R	RGFSANSAR	L
3		1::CONT_P48668	CONT_P48668|K2C6C_HUMAN Keratin, type II cytoskeletal 6C OS=Homo sapiens GN=KRT6C PE=1 SV=3	1189	60273	29	29	21	21	910	534	1	0	1	501.765	1001.52	2	1001.51	0.0018	1	20.12	0.0097	R	AEEREQIK	T
3		1::CONT_P48668	CONT_P48668|K2C6C_HUMAN Keratin, type II cytoskeletal 6C OS=Homo sapiens GN=KRT6C PE=1 SV=3	1189	60273	29	29	21	21	979	2710	1	0	0	508.773	1015.53	2	1015.53	0.0021	0	52.22	6e-06	R	QLDSIVGER	G
3		1::CONT_P48668	CONT_P48668|K2C6C_HUMAN Keratin, type II cytoskeletal 6C OS=Homo sapiens GN=KRT6C PE=1 SV=3	1189	60273	29	29	21	21	980	2760	1	0	0	508.773	1015.53	2	1015.53	0.0023	0	56.86	2.1e-06	R	QLDSIVGER	G
3		1::CONT_P48668	CONT_P48668|K2C6C_HUMAN Keratin, type II cytoskeletal 6C OS=Homo sapiens GN=KRT6C PE=1 SV=3	1189	60273	29	29	21	21	1377	1052	1	0	0	356.177	1065.51	3	1065.51	0.0008	1	50.04	1.3e-05	K	YEDEINKR	T
3		1::CONT_P48668	CONT_P48668|K2C6C_HUMAN Keratin, type II cytoskeletal 6C OS=Homo sapiens GN=KRT6C PE=1 SV=3	1189	60273	29	29	21	21	1378	1063	1	0	0	533.763	1065.51	2	1065.51	0.0015	1	55.81	3.5e-06	K	YEDEINKR	T
3		1::CONT_P48668	CONT_P48668|K2C6C_HUMAN Keratin, type II cytoskeletal 6C OS=Homo sapiens GN=KRT6C PE=1 SV=3	1189	60273	29	29	21	21	1666	1960	1	0	0	554.275	1106.54	2	1106.54	0.0009	0	38.15	0.00015	K	AQYEEIAQR	S
3		1::CONT_P48668	CONT_P48668|K2C6C_HUMAN Keratin, type II cytoskeletal 6C OS=Homo sapiens GN=KRT6C PE=1 SV=3	1189	60273	29	29	21	21	1667	2002	1	0	0	554.276	1106.54	2	1106.54	0.002	0	41.59	6.9e-05	K	AQYEEIAQR	S
3		1::CONT_P48668	CONT_P48668|K2C6C_HUMAN Keratin, type II cytoskeletal 6C OS=Homo sapiens GN=KRT6C PE=1 SV=3	1189	60273	29	29	21	21	2103	3583	1	0	0	602.323	1202.63	2	1202.63	0.0029	0	49.62	1.1e-05	K	WTLLQEQGTK	T
3		1::CONT_P48668	CONT_P48668|K2C6C_HUMAN Keratin, type II cytoskeletal 6C OS=Homo sapiens GN=KRT6C PE=1 SV=3	1189	60273	29	29	21	21	2308	677	1	0	1	408.907	1223.7	3	1223.7	0.0016	2	35.21	0.0003	R	LRSEIDHVKK	Q
3		1::CONT_P48668	CONT_P48668|K2C6C_HUMAN Keratin, type II cytoskeletal 6C OS=Homo sapiens GN=KRT6C PE=1 SV=3	1189	60273	29	29	21	21	2309	711	1	0	1	408.908	1223.7	3	1223.7	0.0033	2	27.01	0.002	R	LRSEIDHVKK	Q
3		1::CONT_P48668	CONT_P48668|K2C6C_HUMAN Keratin, type II cytoskeletal 6C OS=Homo sapiens GN=KRT6C PE=1 SV=3	1189	60273	29	29	21	21	2632	4315	1	0	0	632.352	1262.69	2	1262.69	0.0026	0	76.37	3.3e-08	K	LALDVEIATYR	K
3		1::CONT_P48668	CONT_P48668|K2C6C_HUMAN Keratin, type II cytoskeletal 6C OS=Homo sapiens GN=KRT6C PE=1 SV=3	1189	60273	29	29	21	21	2633	4404	1	0	0	632.352	1262.69	2	1262.69	0.0029	0	72.31	8.5e-08	K	LALDVEIATYR	K
3		1::CONT_P48668	CONT_P48668|K2C6C_HUMAN Keratin, type II cytoskeletal 6C OS=Homo sapiens GN=KRT6C PE=1 SV=3	1189	60273	29	29	21	21	2856	1351	1	0	0	654.832	1307.65	2	1307.65	0.0032	2	54.91	3.2e-06	K	NKYEDEINKR	T
3		1::CONT_P48668	CONT_P48668|K2C6C_HUMAN Keratin, type II cytoskeletal 6C OS=Homo sapiens GN=KRT6C PE=1 SV=3	1189	60273	29	29	21	21	2857	764	1	0	0	436.891	1307.65	3	1307.65	0.0038	2	37.26	0.00019	K	NKYEDEINKR	T
3		1::CONT_P48668	CONT_P48668|K2C6C_HUMAN Keratin, type II cytoskeletal 6C OS=Homo sapiens GN=KRT6C PE=1 SV=3	1189	60273	29	29	21	21	2889	1720	1	0	1	439.238	1314.69	3	1314.69	0.0034	1	65.04	3.1e-07	R	NTKQEIAEINR	M
3		1::CONT_P48668	CONT_P48668|K2C6C_HUMAN Keratin, type II cytoskeletal 6C OS=Homo sapiens GN=KRT6C PE=1 SV=3	1189	60273	29	29	21	21	3047	5224	1	0	0	665.368	1328.72	2	1328.72	0.0028	0	50.4	9.1e-06	R	NLDLDSIIAEVK	A
3		1::CONT_P48668	CONT_P48668|K2C6C_HUMAN Keratin, type II cytoskeletal 6C OS=Homo sapiens GN=KRT6C PE=1 SV=3	1189	60273	29	29	21	21	3137	2473	1	0	1	675.867	1349.72	2	1349.72	0.0009	1	46.7	2.1e-05	R	TAAENEFVTLKK	D
3		1::CONT_P48668	CONT_P48668|K2C6C_HUMAN Keratin, type II cytoskeletal 6C OS=Homo sapiens GN=KRT6C PE=1 SV=3	1189	60273	29	29	21	21	3156	3280	1	0	1	679.372	1356.73	2	1356.72	0.0039	1	70.46	9e-08	K	NKLEGLEDALQK	A
3		1::CONT_P48668	CONT_P48668|K2C6C_HUMAN Keratin, type II cytoskeletal 6C OS=Homo sapiens GN=KRT6C PE=1 SV=3	1189	60273	29	29	21	21	3157	3287	1	0	1	453.25	1356.73	3	1356.72	0.0048	1	40.36	9.2e-05	K	NKLEGLEDALQK	A
3		1::CONT_P48668	CONT_P48668|K2C6C_HUMAN Keratin, type II cytoskeletal 6C OS=Homo sapiens GN=KRT6C PE=1 SV=3	1189	60273	29	29	21	21	3291	4796	1	0	1	704.361	1406.71	2	1406.7	0.003	0	81.2	7.6e-09	K	ADTLTDEINFLR	A
3		1::CONT_P48668	CONT_P48668|K2C6C_HUMAN Keratin, type II cytoskeletal 6C OS=Homo sapiens GN=KRT6C PE=1 SV=3	1189	60273	29	29	21	21	3344	2394	1	0	1	712.822	1423.63	2	1423.63	0.0038	0	57.62	1.7e-06	R	GSGGLGGACGGAGFGSR	S
3		1::CONT_P48668	CONT_P48668|K2C6C_HUMAN Keratin, type II cytoskeletal 6C OS=Homo sapiens GN=KRT6C PE=1 SV=3	1189	60273	29	29	21	21	3463	2826	1	0	1	724.393	1446.77	2	1446.77	0.0029	0	106.09	2.5e-11	R	AIGGGLSSVGGGSSTIK	Y
3		1::CONT_P48668	CONT_P48668|K2C6C_HUMAN Keratin, type II cytoskeletal 6C OS=Homo sapiens GN=KRT6C PE=1 SV=3	1189	60273	29	29	21	21	4045	3003	1	0	1	799.885	1597.76	2	1597.75	0.0032	0	119.09	1.2e-12	R	ISIGGGSCAISGGYGSR	A
3		1::CONT_P48668	CONT_P48668|K2C6C_HUMAN Keratin, type II cytoskeletal 6C OS=Homo sapiens GN=KRT6C PE=1 SV=3	1189	60273	29	29	21	21	4046	3066	1	0	1	799.886	1597.76	2	1597.75	0.0052	0	62.88	5.2e-07	R	ISIGGGSCAISGGYGSR	A
3		1::CONT_ENSBTAP00000038253	CONT_ENSBTAP00000038253|(Bos taurus) 63 kDa protein	699	63355	16	16	9	9	10	1527	1	0	1	352.695	703.376	2	703.375	0.0011	0	23.15	0.0048	R	LDSELK	N
3		1::CONT_ENSBTAP00000038253	CONT_ENSBTAP00000038253|(Bos taurus) 63 kDa protein	699	63355	16	16	9	9	11	1479	1	0	1	352.695	703.376	2	703.375	0.0013	0	30.41	0.00091	R	LDSELK	N
3		1::CONT_ENSBTAP00000038253	CONT_ENSBTAP00000038253|(Bos taurus) 63 kDa protein	699	63355	16	16	9	9	1218	2223	1	0	1	517.262	1032.51	2	1032.51	0.0003	0	60.9	8.1e-07	R	TLLEGEESR	M
3		1::CONT_ENSBTAP00000038253	CONT_ENSBTAP00000038253|(Bos taurus) 63 kDa protein	699	63355	16	16	9	9	1219	2268	1	0	1	517.262	1032.51	2	1032.51	0.0015	0	63.67	4.3e-07	R	TLLEGEESR	M
3		1::CONT_ENSBTAP00000038253	CONT_ENSBTAP00000038253|(Bos taurus) 63 kDa protein	699	63355	16	16	9	9	1377	1052	1	0	0	356.177	1065.51	3	1065.51	0.0008	1	50.04	1.3e-05	K	YEDEINKR	T
3		1::CONT_ENSBTAP00000038253	CONT_ENSBTAP00000038253|(Bos taurus) 63 kDa protein	699	63355	16	16	9	9	1378	1063	1	0	0	533.763	1065.51	2	1065.51	0.0015	1	55.81	3.5e-06	K	YEDEINKR	T
3		1::CONT_ENSBTAP00000038253	CONT_ENSBTAP00000038253|(Bos taurus) 63 kDa protein	699	63355	16	16	9	9	1666	1960	1	0	0	554.275	1106.54	2	1106.54	0.0009	0	38.15	0.00015	K	AQYEEIAQR	S
3		1::CONT_ENSBTAP00000038253	CONT_ENSBTAP00000038253|(Bos taurus) 63 kDa protein	699	63355	16	16	9	9	1667	2002	1	0	0	554.276	1106.54	2	1106.54	0.002	0	41.59	6.9e-05	K	AQYEEIAQR	S
3		1::CONT_ENSBTAP00000038253	CONT_ENSBTAP00000038253|(Bos taurus) 63 kDa protein	699	63355	16	16	9	9	1902	2025	1	0	1	579.263	1156.51	2	1156.51	0.0033	0	34.94	0.00032	R	DYQELMNTK	L
3		1::CONT_ENSBTAP00000038253	CONT_ENSBTAP00000038253|(Bos taurus) 63 kDa protein	699	63355	16	16	9	9	2050	952	1	0	1	398.876	1193.61	3	1193.6	0.0015	2	63.35	4.6e-07	R	KYEDEINKR	T
3		1::CONT_ENSBTAP00000038253	CONT_ENSBTAP00000038253|(Bos taurus) 63 kDa protein	699	63355	16	16	9	9	2051	965	1	0	1	597.81	1193.61	2	1193.6	0.0017	2	60.18	9.6e-07	R	KYEDEINKR	T
3		1::CONT_ENSBTAP00000038253	CONT_ENSBTAP00000038253|(Bos taurus) 63 kDa protein	699	63355	16	16	9	9	2632	4315	1	0	0	632.352	1262.69	2	1262.69	0.0026	0	76.37	3.3e-08	K	LALDVEIATYR	T
3		1::CONT_ENSBTAP00000038253	CONT_ENSBTAP00000038253|(Bos taurus) 63 kDa protein	699	63355	16	16	9	9	2633	4404	1	0	0	632.352	1262.69	2	1262.69	0.0029	0	72.31	8.5e-08	K	LALDVEIATYR	T
3		1::CONT_ENSBTAP00000038253	CONT_ENSBTAP00000038253|(Bos taurus) 63 kDa protein	699	63355	16	16	9	9	3240	4327	1	0	1	692.35	1382.69	2	1382.68	0.0026	0	73.98	4e-08	K	SLNNQFASFIDK	V
3		1::CONT_ENSBTAP00000038253	CONT_ENSBTAP00000038253|(Bos taurus) 63 kDa protein	699	63355	16	16	9	9	3241	4373	1	0	1	692.351	1382.69	2	1382.68	0.0035	0	82.02	6.3e-09	K	SLNNQFASFIDK	V
3		1::CONT_ENSBTAP00000038253	CONT_ENSBTAP00000038253|(Bos taurus) 63 kDa protein	699	63355	16	16	9	9	3581	2829	1	0	0	738.398	1474.78	2	1474.78	0.0032	0	70.87	8.2e-08	R	FLEQQNQVLQTK	W
3		1::CONT_P50446	CONT_P50446|K2C6A_MOUSE Keratin, type II cytoskeletal 6A OS=Mus musculus GN=Krt6a PE=2 SV=3	659	59641	19	19	14	14	69	1723	1	0	0	366.699	731.383	2	731.381	0.0014	0	37.15	0.00032	R	LDSELR	N
3		1::CONT_P50446	CONT_P50446|K2C6A_MOUSE Keratin, type II cytoskeletal 6A OS=Mus musculus GN=Krt6a PE=2 SV=3	659	59641	19	19	14	14	216	3378	1	0	0	414.22	826.425	2	826.423	0.0024	0	39.66	0.00017	K	FASFIDK	V
3		1::CONT_P50446	CONT_P50446|K2C6A_MOUSE Keratin, type II cytoskeletal 6A OS=Mus musculus GN=Krt6a PE=2 SV=3	659	59641	19	19	14	14	440	1507	1	0	0	453.739	905.463	2	905.461	0.0019	0	36.58	0.00043	R	FLEQQNK	V
3		1::CONT_P50446	CONT_P50446|K2C6A_MOUSE Keratin, type II cytoskeletal 6A OS=Mus musculus GN=Krt6a PE=2 SV=3	659	59641	19	19	14	14	693	537	1	0	1	478.265	954.516	2	954.513	0.0026	1	41.06	7.8e-05	R	SEIDHVKK	Q
3		1::CONT_P50446	CONT_P50446|K2C6A_MOUSE Keratin, type II cytoskeletal 6A OS=Mus musculus GN=Krt6a PE=2 SV=3	659	59641	19	19	14	14	1215	546	1	0	1	516.771	1031.53	2	1031.52	0.002	1	21.9	0.0065	R	TEEREQIK	T
3		1::CONT_P50446	CONT_P50446|K2C6A_MOUSE Keratin, type II cytoskeletal 6A OS=Mus musculus GN=Krt6a PE=2 SV=3	659	59641	19	19	14	14	1216	579	1	0	1	516.771	1031.53	2	1031.52	0.0026	1	15.62	0.027	R	TEEREQIK	T
3		1::CONT_P50446	CONT_P50446|K2C6A_MOUSE Keratin, type II cytoskeletal 6A OS=Mus musculus GN=Krt6a PE=2 SV=3	659	59641	19	19	14	14	1377	1052	1	0	0	356.177	1065.51	3	1065.51	0.0008	1	50.04	1.3e-05	K	YEDEINKR	T
3		1::CONT_P50446	CONT_P50446|K2C6A_MOUSE Keratin, type II cytoskeletal 6A OS=Mus musculus GN=Krt6a PE=2 SV=3	659	59641	19	19	14	14	1378	1063	1	0	0	533.763	1065.51	2	1065.51	0.0015	1	55.81	3.5e-06	K	YEDEINKR	T
3		1::CONT_P50446	CONT_P50446|K2C6A_MOUSE Keratin, type II cytoskeletal 6A OS=Mus musculus GN=Krt6a PE=2 SV=3	659	59641	19	19	14	14	1580	1924	2	0	1	547.268	1092.52	2	1092.52	0.0024	0	16.52	0.022	K	AQYEDIAQR	S
3		1::CONT_P50446	CONT_P50446|K2C6A_MOUSE Keratin, type II cytoskeletal 6A OS=Mus musculus GN=Krt6a PE=2 SV=3	659	59641	19	19	14	14	2308	677	1	0	1	408.907	1223.7	3	1223.7	0.0016	2	35.21	0.0003	R	LRSEIDHVKK	Q
3		1::CONT_P50446	CONT_P50446|K2C6A_MOUSE Keratin, type II cytoskeletal 6A OS=Mus musculus GN=Krt6a PE=2 SV=3	659	59641	19	19	14	14	2309	711	1	0	1	408.908	1223.7	3	1223.7	0.0033	2	27.01	0.002	R	LRSEIDHVKK	Q
3		1::CONT_P50446	CONT_P50446|K2C6A_MOUSE Keratin, type II cytoskeletal 6A OS=Mus musculus GN=Krt6a PE=2 SV=3	659	59641	19	19	14	14	2632	4315	1	0	0	632.352	1262.69	2	1262.69	0.0026	0	76.37	3.3e-08	K	LALDVEIATYR	K
3		1::CONT_P50446	CONT_P50446|K2C6A_MOUSE Keratin, type II cytoskeletal 6A OS=Mus musculus GN=Krt6a PE=2 SV=3	659	59641	19	19	14	14	2633	4404	1	0	0	632.352	1262.69	2	1262.69	0.0029	0	72.31	8.5e-08	K	LALDVEIATYR	K
3		1::CONT_P50446	CONT_P50446|K2C6A_MOUSE Keratin, type II cytoskeletal 6A OS=Mus musculus GN=Krt6a PE=2 SV=3	659	59641	19	19	14	14	2762	581	1	0	1	429.906	1286.7	3	1286.69	0.0032	2	20.81	0.0083	R	VRTEEREQIK	T
3		1::CONT_P50446	CONT_P50446|K2C6A_MOUSE Keratin, type II cytoskeletal 6A OS=Mus musculus GN=Krt6a PE=2 SV=3	659	59641	19	19	14	14	2833	5247	1	0	1	651.863	1301.71	2	1301.71	0.0036	0	61.13	7.7e-07	R	SLDLDSIIAEVK	A
3		1::CONT_P50446	CONT_P50446|K2C6A_MOUSE Keratin, type II cytoskeletal 6A OS=Mus musculus GN=Krt6a PE=2 SV=3	659	59641	19	19	14	14	2834	5206	1	0	1	651.864	1301.71	2	1301.71	0.0055	0	87.91	1.6e-09	R	SLDLDSIIAEVK	A
3		1::CONT_P50446	CONT_P50446|K2C6A_MOUSE Keratin, type II cytoskeletal 6A OS=Mus musculus GN=Krt6a PE=2 SV=3	659	59641	19	19	14	14	2889	1720	1	0	1	439.238	1314.69	3	1314.69	0.0034	1	65.04	3.1e-07	R	NTKQEIAEINR	M
3		1::CONT_P50446	CONT_P50446|K2C6A_MOUSE Keratin, type II cytoskeletal 6A OS=Mus musculus GN=Krt6a PE=2 SV=3	659	59641	19	19	14	14	3137	2473	1	0	1	675.867	1349.72	2	1349.72	0.0009	1	46.7	2.1e-05	R	TAAENEFVTLKK	D
3		1::CONT_P50446	CONT_P50446|K2C6A_MOUSE Keratin, type II cytoskeletal 6A OS=Mus musculus GN=Krt6a PE=2 SV=3	659	59641	19	19	14	14	4155	3737	1	0	1	829.901	1657.79	2	1657.78	0.0027	0	94.8	3.3e-10	K	QCANLQAAIADAEQR	G
3		1::CONT_P12035	CONT_P12035|K2C3_HUMAN Keratin, type II cytoskeletal 3 OS=Homo sapiens GN=KRT3 PE=1 SV=3	466	64549	13	13	9	9	10	1527	1	0	1	352.695	703.376	2	703.375	0.0011	0	23.15	0.0048	R	LDSELK	N
3		1::CONT_P12035	CONT_P12035|K2C3_HUMAN Keratin, type II cytoskeletal 3 OS=Homo sapiens GN=KRT3 PE=1 SV=3	466	64549	13	13	9	9	11	1479	1	0	1	352.695	703.376	2	703.375	0.0013	0	30.41	0.00091	R	LDSELK	N
3		1::CONT_P12035	CONT_P12035|K2C3_HUMAN Keratin, type II cytoskeletal 3 OS=Homo sapiens GN=KRT3 PE=1 SV=3	466	64549	13	13	9	9	216	3378	1	0	0	414.22	826.425	2	826.423	0.0024	0	39.66	0.00017	K	FASFIDK	V
3		1::CONT_P12035	CONT_P12035|K2C3_HUMAN Keratin, type II cytoskeletal 3 OS=Homo sapiens GN=KRT3 PE=1 SV=3	466	64549	13	13	9	9	440	1507	1	0	0	453.739	905.463	2	905.461	0.0019	0	36.58	0.00043	R	FLEQQNK	V
3		1::CONT_P12035	CONT_P12035|K2C3_HUMAN Keratin, type II cytoskeletal 3 OS=Homo sapiens GN=KRT3 PE=1 SV=3	466	64549	13	13	9	9	1377	1052	1	0	0	356.177	1065.51	3	1065.51	0.0008	1	50.04	1.3e-05	K	YEDEINKR	T
3		1::CONT_P12035	CONT_P12035|K2C3_HUMAN Keratin, type II cytoskeletal 3 OS=Homo sapiens GN=KRT3 PE=1 SV=3	466	64549	13	13	9	9	1378	1063	1	0	0	533.763	1065.51	2	1065.51	0.0015	1	55.81	3.5e-06	K	YEDEINKR	T
3		1::CONT_P12035	CONT_P12035|K2C3_HUMAN Keratin, type II cytoskeletal 3 OS=Homo sapiens GN=KRT3 PE=1 SV=3	466	64549	13	13	9	9	1580	1924	2	0	1	547.268	1092.52	2	1092.52	0.0024	0	16.52	0.022	R	AQYEDIAQR	S
3		1::CONT_P12035	CONT_P12035|K2C3_HUMAN Keratin, type II cytoskeletal 3 OS=Homo sapiens GN=KRT3 PE=1 SV=3	466	64549	13	13	9	9	1824	3499	1	0	1	570.274	1138.53	2	1138.53	0.0003	0	57.16	1.9e-06	R	DYQELMNVK	L
3		1::CONT_P12035	CONT_P12035|K2C3_HUMAN Keratin, type II cytoskeletal 3 OS=Homo sapiens GN=KRT3 PE=1 SV=3	466	64549	13	13	9	9	2050	952	1	0	1	398.876	1193.61	3	1193.6	0.0015	2	63.35	4.6e-07	K	KYEDEINKR	T
3		1::CONT_P12035	CONT_P12035|K2C3_HUMAN Keratin, type II cytoskeletal 3 OS=Homo sapiens GN=KRT3 PE=1 SV=3	466	64549	13	13	9	9	2051	965	1	0	1	597.81	1193.61	2	1193.6	0.0017	2	60.18	9.6e-07	K	KYEDEINKR	T
3		1::CONT_P12035	CONT_P12035|K2C3_HUMAN Keratin, type II cytoskeletal 3 OS=Homo sapiens GN=KRT3 PE=1 SV=3	466	64549	13	13	9	9	2632	4315	1	0	0	632.352	1262.69	2	1262.69	0.0026	0	76.37	3.3e-08	K	LALDVEIATYR	K
3		1::CONT_P12035	CONT_P12035|K2C3_HUMAN Keratin, type II cytoskeletal 3 OS=Homo sapiens GN=KRT3 PE=1 SV=3	466	64549	13	13	9	9	2633	4404	1	0	0	632.352	1262.69	2	1262.69	0.0029	0	72.31	8.5e-08	K	LALDVEIATYR	K
3		1::CONT_P12035	CONT_P12035|K2C3_HUMAN Keratin, type II cytoskeletal 3 OS=Homo sapiens GN=KRT3 PE=1 SV=3	466	64549	13	13	9	9	3137	2473	1	0	1	675.867	1349.72	2	1349.72	0.0009	1	46.7	2.1e-05	R	TAAENEFVTLKK	D
3		1::CONT_Q01546	CONT_Q01546|K22O_HUMAN Keratin, type II cytoskeletal 2 oral OS=Homo sapiens GN=KRT76 PE=1 SV=2	455	66370	11	11	7	7	216	3378	1	0	0	414.22	826.425	2	826.423	0.0024	0	39.66	0.00017	K	FASFIDK	V
3		1::CONT_Q01546	CONT_Q01546|K22O_HUMAN Keratin, type II cytoskeletal 2 oral OS=Homo sapiens GN=KRT76 PE=1 SV=2	455	66370	11	11	7	7	440	1507	1	0	0	453.739	905.463	2	905.461	0.0019	0	36.58	0.00043	R	FLEQQNK	V
3		1::CONT_Q01546	CONT_Q01546|K22O_HUMAN Keratin, type II cytoskeletal 2 oral OS=Homo sapiens GN=KRT76 PE=1 SV=2	455	66370	11	11	7	7	1377	1052	1	0	0	356.177	1065.51	3	1065.51	0.0008	1	50.04	1.3e-05	K	YEDEINKR	T
3		1::CONT_Q01546	CONT_Q01546|K22O_HUMAN Keratin, type II cytoskeletal 2 oral OS=Homo sapiens GN=KRT76 PE=1 SV=2	455	66370	11	11	7	7	1378	1063	1	0	0	533.763	1065.51	2	1065.51	0.0015	1	55.81	3.5e-06	K	YEDEINKR	T
3		1::CONT_Q01546	CONT_Q01546|K22O_HUMAN Keratin, type II cytoskeletal 2 oral OS=Homo sapiens GN=KRT76 PE=1 SV=2	455	66370	11	11	7	7	1666	1960	1	0	0	554.275	1106.54	2	1106.54	0.0009	0	38.15	0.00015	R	AQYEEIAQR	S
3		1::CONT_Q01546	CONT_Q01546|K22O_HUMAN Keratin, type II cytoskeletal 2 oral OS=Homo sapiens GN=KRT76 PE=1 SV=2	455	66370	11	11	7	7	1667	2002	1	0	0	554.276	1106.54	2	1106.54	0.002	0	41.59	6.9e-05	R	AQYEEIAQR	S
3		1::CONT_Q01546	CONT_Q01546|K22O_HUMAN Keratin, type II cytoskeletal 2 oral OS=Homo sapiens GN=KRT76 PE=1 SV=2	455	66370	11	11	7	7	1824	3499	1	0	1	570.274	1138.53	2	1138.53	0.0003	0	57.16	1.9e-06	R	DYQELMNVK	L
3		1::CONT_Q01546	CONT_Q01546|K22O_HUMAN Keratin, type II cytoskeletal 2 oral OS=Homo sapiens GN=KRT76 PE=1 SV=2	455	66370	11	11	7	7	2050	952	1	0	1	398.876	1193.61	3	1193.6	0.0015	2	63.35	4.6e-07	K	KYEDEINKR	T
3		1::CONT_Q01546	CONT_Q01546|K22O_HUMAN Keratin, type II cytoskeletal 2 oral OS=Homo sapiens GN=KRT76 PE=1 SV=2	455	66370	11	11	7	7	2051	965	1	0	1	597.81	1193.61	2	1193.6	0.0017	2	60.18	9.6e-07	K	KYEDEINKR	T
3		1::CONT_Q01546	CONT_Q01546|K22O_HUMAN Keratin, type II cytoskeletal 2 oral OS=Homo sapiens GN=KRT76 PE=1 SV=2	455	66370	11	11	7	7	2632	4315	1	0	0	632.352	1262.69	2	1262.69	0.0026	0	76.37	3.3e-08	K	LALDVEIATYR	K
3		1::CONT_Q01546	CONT_Q01546|K22O_HUMAN Keratin, type II cytoskeletal 2 oral OS=Homo sapiens GN=KRT76 PE=1 SV=2	455	66370	11	11	7	7	2633	4404	1	0	0	632.352	1262.69	2	1262.69	0.0029	0	72.31	8.5e-08	K	LALDVEIATYR	K
3		1::CONT_Q8BGZ7	CONT_Q8BGZ7|K2C75_MOUSE Keratin, type II cytoskeletal 75 OS=Mus musculus GN=Krt75 PE=1 SV=1	423	59932	10	10	6	6	216	3378	1	0	0	414.22	826.425	2	826.423	0.0024	0	39.66	0.00017	K	FASFIDK	V
3		1::CONT_Q8BGZ7	CONT_Q8BGZ7|K2C75_MOUSE Keratin, type II cytoskeletal 75 OS=Mus musculus GN=Krt75 PE=1 SV=1	423	59932	10	10	6	6	440	1507	1	0	0	453.739	905.463	2	905.461	0.0019	0	36.58	0.00043	R	FLEQQNK	V
3		1::CONT_Q8BGZ7	CONT_Q8BGZ7|K2C75_MOUSE Keratin, type II cytoskeletal 75 OS=Mus musculus GN=Krt75 PE=1 SV=1	423	59932	10	10	6	6	1377	1052	1	0	0	356.177	1065.51	3	1065.51	0.0008	1	50.04	1.3e-05	R	YEDEINKR	A
3		1::CONT_Q8BGZ7	CONT_Q8BGZ7|K2C75_MOUSE Keratin, type II cytoskeletal 75 OS=Mus musculus GN=Krt75 PE=1 SV=1	423	59932	10	10	6	6	1378	1063	1	0	0	533.763	1065.51	2	1065.51	0.0015	1	55.81	3.5e-06	R	YEDEINKR	A
3		1::CONT_Q8BGZ7	CONT_Q8BGZ7|K2C75_MOUSE Keratin, type II cytoskeletal 75 OS=Mus musculus GN=Krt75 PE=1 SV=1	423	59932	10	10	6	6	2435	4453	2	0	1	619.791	1237.57	2	1237.56	0.0024	0	32.47	0.00057	R	NMQEVVEDFK	V
3		1::CONT_Q8BGZ7	CONT_Q8BGZ7|K2C75_MOUSE Keratin, type II cytoskeletal 75 OS=Mus musculus GN=Krt75 PE=1 SV=1	423	59932	10	10	6	6	2436	4497	2	0	1	619.792	1237.57	2	1237.56	0.0038	0	34.48	0.00036	R	NMQEVVEDFK	V
3		1::CONT_Q8BGZ7	CONT_Q8BGZ7|K2C75_MOUSE Keratin, type II cytoskeletal 75 OS=Mus musculus GN=Krt75 PE=1 SV=1	423	59932	10	10	6	6	2632	4315	1	0	0	632.352	1262.69	2	1262.69	0.0026	0	76.37	3.3e-08	K	LALDVEIATYR	K
3		1::CONT_Q8BGZ7	CONT_Q8BGZ7|K2C75_MOUSE Keratin, type II cytoskeletal 75 OS=Mus musculus GN=Krt75 PE=1 SV=1	423	59932	10	10	6	6	2633	4404	1	0	0	632.352	1262.69	2	1262.69	0.0029	0	72.31	8.5e-08	K	LALDVEIATYR	K
3		1::CONT_Q8BGZ7	CONT_Q8BGZ7|K2C75_MOUSE Keratin, type II cytoskeletal 75 OS=Mus musculus GN=Krt75 PE=1 SV=1	423	59932	10	10	6	6	2833	5247	1	0	1	651.863	1301.71	2	1301.71	0.0036	0	61.13	7.7e-07	R	SLDLDSIIAEVK	A
3		1::CONT_Q8BGZ7	CONT_Q8BGZ7|K2C75_MOUSE Keratin, type II cytoskeletal 75 OS=Mus musculus GN=Krt75 PE=1 SV=1	423	59932	10	10	6	6	2834	5206	1	0	1	651.864	1301.71	2	1301.71	0.0055	0	87.91	1.6e-09	R	SLDLDSIIAEVK	A
3		1::CONT_O95678	CONT_O95678|K2C75_HUMAN Keratin, type II cytoskeletal 75 OS=Homo sapiens GN=KRT75 PE=1 SV=2	304	59809	8	8	6	6	216	3378	1	0	0	414.22	826.425	2	826.423	0.0024	0	39.66	0.00017	K	FASFIDK	V
3		1::CONT_O95678	CONT_O95678|K2C75_HUMAN Keratin, type II cytoskeletal 75 OS=Homo sapiens GN=KRT75 PE=1 SV=2	304	59809	8	8	6	6	440	1507	1	0	0	453.739	905.463	2	905.461	0.0019	0	36.58	0.00043	R	FLEQQNK	V
3		1::CONT_O95678	CONT_O95678|K2C75_HUMAN Keratin, type II cytoskeletal 75 OS=Homo sapiens GN=KRT75 PE=1 SV=2	304	59809	8	8	6	6	910	534	1	0	1	501.765	1001.52	2	1001.51	0.0018	1	20.12	0.0097	R	AEEREQIK	T
3		1::CONT_O95678	CONT_O95678|K2C75_HUMAN Keratin, type II cytoskeletal 75 OS=Homo sapiens GN=KRT75 PE=1 SV=2	304	59809	8	8	6	6	1377	1052	1	0	0	356.177	1065.51	3	1065.51	0.0008	1	50.04	1.3e-05	R	YEDEINKR	T
3		1::CONT_O95678	CONT_O95678|K2C75_HUMAN Keratin, type II cytoskeletal 75 OS=Homo sapiens GN=KRT75 PE=1 SV=2	304	59809	8	8	6	6	1378	1063	1	0	0	533.763	1065.51	2	1065.51	0.0015	1	55.81	3.5e-06	R	YEDEINKR	T
3		1::CONT_O95678	CONT_O95678|K2C75_HUMAN Keratin, type II cytoskeletal 75 OS=Homo sapiens GN=KRT75 PE=1 SV=2	304	59809	8	8	6	6	2632	4315	1	0	0	632.352	1262.69	2	1262.69	0.0026	0	76.37	3.3e-08	K	LALDVEIATYR	K
3		1::CONT_O95678	CONT_O95678|K2C75_HUMAN Keratin, type II cytoskeletal 75 OS=Homo sapiens GN=KRT75 PE=1 SV=2	304	59809	8	8	6	6	2633	4404	1	0	0	632.352	1262.69	2	1262.69	0.0029	0	72.31	8.5e-08	K	LALDVEIATYR	K
3		1::CONT_O95678	CONT_O95678|K2C75_HUMAN Keratin, type II cytoskeletal 75 OS=Homo sapiens GN=KRT75 PE=1 SV=2	304	59809	8	8	6	6	3047	5224	1	0	0	665.368	1328.72	2	1328.72	0.0028	0	50.4	9.1e-06	R	NLDLDSIIAEVK	A
3		1::CONT_Q3TTY5	CONT_Q3TTY5|K22E_MOUSE Keratin, type II cytoskeletal 2 epidermal OS=Mus musculus GN=Krt2 PE=1 SV=1	301	71336	7	7	5	5	216	3378	1	0	0	414.22	826.425	2	826.423	0.0024	0	39.66	0.00017	K	FASFIDK	V
3		1::CONT_Q3TTY5	CONT_Q3TTY5|K22E_MOUSE Keratin, type II cytoskeletal 2 epidermal OS=Mus musculus GN=Krt2 PE=1 SV=1	301	71336	7	7	5	5	1377	1052	1	0	0	356.177	1065.51	3	1065.51	0.0008	1	50.04	1.3e-05	K	YEDEINKR	T
3		1::CONT_Q3TTY5	CONT_Q3TTY5|K22E_MOUSE Keratin, type II cytoskeletal 2 epidermal OS=Mus musculus GN=Krt2 PE=1 SV=1	301	71336	7	7	5	5	1378	1063	1	0	0	533.763	1065.51	2	1065.51	0.0015	1	55.81	3.5e-06	K	YEDEINKR	T
3		1::CONT_Q3TTY5	CONT_Q3TTY5|K22E_MOUSE Keratin, type II cytoskeletal 2 epidermal OS=Mus musculus GN=Krt2 PE=1 SV=1	301	71336	7	7	5	5	1902	2025	1	0	1	579.263	1156.51	2	1156.51	0.0033	0	34.94	0.00032	R	DYQELMNTK	L
3		1::CONT_Q3TTY5	CONT_Q3TTY5|K22E_MOUSE Keratin, type II cytoskeletal 2 epidermal OS=Mus musculus GN=Krt2 PE=1 SV=1	301	71336	7	7	5	5	2050	952	1	0	1	398.876	1193.61	3	1193.6	0.0015	2	63.35	4.6e-07	K	KYEDEINKR	T
3		1::CONT_Q3TTY5	CONT_Q3TTY5|K22E_MOUSE Keratin, type II cytoskeletal 2 epidermal OS=Mus musculus GN=Krt2 PE=1 SV=1	301	71336	7	7	5	5	2051	965	1	0	1	597.81	1193.61	2	1193.6	0.0017	2	60.18	9.6e-07	K	KYEDEINKR	T
3		1::CONT_Q3TTY5	CONT_Q3TTY5|K22E_MOUSE Keratin, type II cytoskeletal 2 epidermal OS=Mus musculus GN=Krt2 PE=1 SV=1	301	71336	7	7	5	5	2558	2037	1	0	1	627.808	1253.6	2	1253.6	0.0019	0	78.04	1.6e-08	R	GFSSGSAVVSGGSR	R
3		1::CONT_Q5XKE5	CONT_Q5XKE5|K2C79_HUMAN Keratin, type II cytoskeletal 79 OS=Homo sapiens GN=KRT79 PE=1 SV=2	286	58085	7	7	6	6	69	1723	1	0	0	366.699	731.383	2	731.381	0.0014	0	37.15	0.00032	R	LDSELR	N
3		1::CONT_Q5XKE5	CONT_Q5XKE5|K2C79_HUMAN Keratin, type II cytoskeletal 79 OS=Homo sapiens GN=KRT79 PE=1 SV=2	286	58085	7	7	6	6	216	3378	1	0	0	414.22	826.425	2	826.423	0.0024	0	39.66	0.00017	K	FASFIDK	V
3		1::CONT_Q5XKE5	CONT_Q5XKE5|K2C79_HUMAN Keratin, type II cytoskeletal 79 OS=Homo sapiens GN=KRT79 PE=1 SV=2	286	58085	7	7	6	6	440	1507	1	0	0	453.739	905.463	2	905.461	0.0019	0	36.58	0.00043	R	FLEQQNK	V
3		1::CONT_Q5XKE5	CONT_Q5XKE5|K2C79_HUMAN Keratin, type II cytoskeletal 79 OS=Homo sapiens GN=KRT79 PE=1 SV=2	286	58085	7	7	6	6	1824	3499	1	0	1	570.274	1138.53	2	1138.53	0.0003	0	57.16	1.9e-06	R	DYQELMNVK	L
3		1::CONT_Q5XKE5	CONT_Q5XKE5|K2C79_HUMAN Keratin, type II cytoskeletal 79 OS=Homo sapiens GN=KRT79 PE=1 SV=2	286	58085	7	7	6	6	2632	4315	1	0	0	632.352	1262.69	2	1262.69	0.0026	0	76.37	3.3e-08	K	LALDVEIATYR	K
3		1::CONT_Q5XKE5	CONT_Q5XKE5|K2C79_HUMAN Keratin, type II cytoskeletal 79 OS=Homo sapiens GN=KRT79 PE=1 SV=2	286	58085	7	7	6	6	2633	4404	1	0	0	632.352	1262.69	2	1262.69	0.0029	0	72.31	8.5e-08	K	LALDVEIATYR	K
3		1::CONT_Q5XKE5	CONT_Q5XKE5|K2C79_HUMAN Keratin, type II cytoskeletal 79 OS=Homo sapiens GN=KRT79 PE=1 SV=2	286	58085	7	7	6	6	3047	5224	1	0	0	665.368	1328.72	2	1328.72	0.0028	0	50.4	9.1e-06	R	NLDLDSIIAEVK	A
3		1::CONT_Q8VED5	CONT_Q8VED5|K2C79_MOUSE Keratin, type II cytoskeletal 79 OS=Mus musculus GN=Krt79 PE=2 SV=2	242	57802	7	7	5	5	216	3378	1	0	0	414.22	826.425	2	826.423	0.0024	0	39.66	0.00017	K	FASFIDK	V
3		1::CONT_Q8VED5	CONT_Q8VED5|K2C79_MOUSE Keratin, type II cytoskeletal 79 OS=Mus musculus GN=Krt79 PE=2 SV=2	242	57802	7	7	5	5	440	1507	1	0	0	453.739	905.463	2	905.461	0.0019	0	36.58	0.00043	R	FLEQQNK	V
3		1::CONT_Q8VED5	CONT_Q8VED5|K2C79_MOUSE Keratin, type II cytoskeletal 79 OS=Mus musculus GN=Krt79 PE=2 SV=2	242	57802	7	7	5	5	1377	1052	1	0	0	356.177	1065.51	3	1065.51	0.0008	1	50.04	1.3e-05	K	YEDEINKR	T
3		1::CONT_Q8VED5	CONT_Q8VED5|K2C79_MOUSE Keratin, type II cytoskeletal 79 OS=Mus musculus GN=Krt79 PE=2 SV=2	242	57802	7	7	5	5	1378	1063	1	0	0	533.763	1065.51	2	1065.51	0.0015	1	55.81	3.5e-06	K	YEDEINKR	T
3		1::CONT_Q8VED5	CONT_Q8VED5|K2C79_MOUSE Keratin, type II cytoskeletal 79 OS=Mus musculus GN=Krt79 PE=2 SV=2	242	57802	7	7	5	5	2856	1351	1	0	0	654.832	1307.65	2	1307.65	0.0032	2	54.91	3.2e-06	K	NKYEDEINKR	T
3		1::CONT_Q8VED5	CONT_Q8VED5|K2C79_MOUSE Keratin, type II cytoskeletal 79 OS=Mus musculus GN=Krt79 PE=2 SV=2	242	57802	7	7	5	5	2857	764	1	0	0	436.891	1307.65	3	1307.65	0.0038	2	37.26	0.00019	K	NKYEDEINKR	T
3		1::CONT_Q8VED5	CONT_Q8VED5|K2C79_MOUSE Keratin, type II cytoskeletal 79 OS=Mus musculus GN=Krt79 PE=2 SV=2	242	57802	7	7	5	5	3047	5224	1	0	0	665.368	1328.72	2	1328.72	0.0028	0	50.4	9.1e-06	R	NLDLDSIIAEVK	A
3		1::CONT_Q6IFZ6	CONT_Q6IFZ6|K2C1B_MOUSE Keratin, type II cytoskeletal 1b OS=Mus musculus GN=Krt77 PE=1 SV=1	241	61379	6	6	4	4	216	3378	1	0	0	414.22	826.425	2	826.423	0.0024	0	39.66	0.00017	K	FASFIDK	V
3		1::CONT_Q6IFZ6	CONT_Q6IFZ6|K2C1B_MOUSE Keratin, type II cytoskeletal 1b OS=Mus musculus GN=Krt77 PE=1 SV=1	241	61379	6	6	4	4	1377	1052	1	0	0	356.177	1065.51	3	1065.51	0.0008	1	50.04	1.3e-05	K	YEDEINKR	T
3		1::CONT_Q6IFZ6	CONT_Q6IFZ6|K2C1B_MOUSE Keratin, type II cytoskeletal 1b OS=Mus musculus GN=Krt77 PE=1 SV=1	241	61379	6	6	4	4	1378	1063	1	0	0	533.763	1065.51	2	1065.51	0.0015	1	55.81	3.5e-06	K	YEDEINKR	T
3		1::CONT_Q6IFZ6	CONT_Q6IFZ6|K2C1B_MOUSE Keratin, type II cytoskeletal 1b OS=Mus musculus GN=Krt77 PE=1 SV=1	241	61379	6	6	4	4	2856	1351	1	0	0	654.832	1307.65	2	1307.65	0.0032	2	54.91	3.2e-06	K	NKYEDEINKR	T
3		1::CONT_Q6IFZ6	CONT_Q6IFZ6|K2C1B_MOUSE Keratin, type II cytoskeletal 1b OS=Mus musculus GN=Krt77 PE=1 SV=1	241	61379	6	6	4	4	2857	764	1	0	0	436.891	1307.65	3	1307.65	0.0038	2	37.26	0.00019	K	NKYEDEINKR	T
3		1::CONT_Q6IFZ6	CONT_Q6IFZ6|K2C1B_MOUSE Keratin, type II cytoskeletal 1b OS=Mus musculus GN=Krt77 PE=1 SV=1	241	61379	6	6	4	4	3581	2829	1	0	0	738.398	1474.78	2	1474.78	0.0032	0	70.87	8.2e-08	R	FLEQQNQVLQTK	W
3		1::CONT_P05787	CONT_P05787|K2C8_HUMAN Keratin, type II cytoskeletal 8 OS=Homo sapiens GN=KRT8 PE=1 SV=7	205	53671	6	6	4	4	216	3378	1	0	0	414.22	826.425	2	826.423	0.0024	0	39.66	0.00017	K	FASFIDK	V
3		1::CONT_P05787	CONT_P05787|K2C8_HUMAN Keratin, type II cytoskeletal 8 OS=Homo sapiens GN=KRT8 PE=1 SV=7	205	53671	6	6	4	4	440	1507	1	0	0	453.739	905.463	2	905.461	0.0019	0	36.58	0.00043	R	FLEQQNK	M
[truncated: 84 more rows]
